# Supplementary material for: The role of circulating cytokines in heart failure: a bidirectional, two-sample Mendelian randomization study
Source: Front Cardiovasc Med. 2024 Oct 22;11:1332015. doi: 10.3389/fcvm.2024.1332015 (PMC11534875; doi:10.3389/fcvm.2024.1332015)
Supplement: Supplementary file 1 [file Table1.xlsx]

## Sheet: Table S1
Supplementary Data Table1. Baseline Characteristics of participating studies
Study	Location	Study Design	Heart Failure Definition	Group	N	Age (years) [mean± SD]	Body mass index (kg/m2) [mean± SD]	Male sex [n(%)]	Diabetes mellitus [n(%)]	Hypertension [n(%)]	Chronic kidney disease [n(%)]	Myocardial infarction [n(%)]	Coronary heart disease [n(%)]	Atrial fibrillation [n(%)]
ARIC	USA	Population-based prospective cohort study	Incident HF was defined as the first HF hospitalization or presence of HF code on death certificate since baseline visit through 2013. Discharge records and death certificates that showed a HF code in any position with International Classification of Diseases Code, Ninth Revision (ICD-9) code 428.x, and deaths with ICD-9/10 codes of either 428.x or I50 were considered as HF. Prevalent Heart Failu…	HF	1835	73 ± 8.27	29.5 ± 6.12	1,269 (0.52)	796 (0.33)	1,570 (0.64)	-	1,985 (0.81)	1,160 (0.47)	1,163 (0.48)
				Control	7476	77 ± 7.35	27.8 ± 5.13	4,029 (0.46)	1,804 (0.21)	4,808 (0.55)	-	3,656 (0.42)	1,271 (0.14)	925 (0.11)
BIOSTAT-CHF (Validation)	Scotland	Heart failure prospective cohort study	Heart failure was defined based on physician diagnosis, previous documented admission with heart failure requiring diuretic treatment, treatment with furosemide ≥20 mg/day or equivalent.	HF	1561	70.2 ± 11.2	29 ± 6.33	1,042 (66.7)	490 (31.4)	916 (58.7)	702 (45)	768 (49.2)	1,488 (95.3)	694 (44.5)
				Control	954	66.6 ± 12.4	27.4 ± 4.66	473 (49.6)	0 (0)	-	-	-	-	-
CHS	USA	Population-based prospective cohort study	Incident HF events were identified by self-report or administrative data validated by physician’s review of medical records, as described in previous reports (PMID: 1669507). In brief, heart failure was defined on the basis of cardiomegaly and pulmonary edema on chest X-ray; or dilated ventricle and wail-motion abnormalities by echocardiography or contrast ventriculography; or congestive failure …	HF	1123	83.6 ± 6.5	27 ± 4.7	461 (41.1)	251 (22.5)	870 (77.5)	518 (46.1)	333 (29.7)	398 (35.4)	440 (39.2)
				Control	2145	85.6 ± 7	26.2 ± 4.5	817 (38.1)	373 (17.5)	1,356 (63.2)	883 (41.2)	220 (10.3)	276 (12.9)	472 (22)
COGEN	Denmark	Healthcare-based prospective cohort study	Inclusion criteria: patients ≥18 years, LVEF <40% or symptoms of clinical HF assessed by a physician including NYHA>1 Exclusion criteria: patients with cardiac valvular pathology (e.g. aortic stenosis), HTx, PAH or other structural heart disease	HF	636	67.6 ± 10.3	28.3 ± 5.2	243 (38.2)	148 (23.3)	453 (71.2)	-	180 (28.3)	344 (54.1)	80 (12.6)
				Control	2215	64.2 ± 10.9	27.5 ± 5	907 (41)	407 (18.4)	1,277 (57.7)	-	292 (13.2)	973 (43.9)	115 (5.2)
deCODE	Iceland	Population-based prospective cohort study	Heart failure case status was assigned based on ICD-9 or ICD-10 codes for discharge diagnoses (ICD-10: I50 and subcodes, ICD-9: 428 and subcodes).	HF	13200	79.9 ± 12.71	-	7,088 (53.7)	2,309 (17.5)	7,469 (56.6)	6,315 (47.8)	5,842 (44.3)	8,751 (66.3)	5,524 (41.8)
				Control	367730	43.24 ± 25.51	-	186,439 (50.7)	11,789 (3.2)	46,912 (12.8)	16,352 (4.4)	18,475 (5.0)	29,708 (8.1)	9,904 (2.7)
DiscovEHR	USA	Population-based prospective cohort study	Heart failure status was assigned based on ICD-10: I50 and subcodes.	HF	5656	73.9 ± 12	32.3 ± 7.25	3,198 (56.2)	2,263 (39.8)	5,151 (90.5)	79 (1.39)	1,942 (34.1)	3,898 (68.5)	2,719 (47.8)
				Control	31026	56.1 ± 16.6	31.5 ± 7.48	11,792 (36.3)	6,471 (19.9)	17,071 (52.6)	315 (0.97)	1,650 (5.08)	4,763 (14.7)	726 (2.24)
EPHESUS	Multi-nation	Heart failure randomised controlled trial	Patients were recruited 3 to 14 days after acute myocardial infarction according to the following critera: acute myocardial infarction as documented according to standard criteria; left ventricular dysfunction as documented by a left ventricular ejection fraction of 40 percent or lower on echocardiography, radionuclide angiography, or angiography of the left ventricle after the index acute myocar…	HF	1094	63.4 ± 11.5	27.6 ± 4.5	792 (72.6)	323 (29.6)	579 (53.5)	48 (4.43)	1,091 (100)	1,091 (100)	99 (9.14)
				Control	886	72.8 ± 7.52	27.7 ± 5.54	427 (48.6)	90 (10.2)	383 (43.6)	6 (0.7)	15 (1.7)	17 (1.9)	22 (2.5)
EPIC-Norfolk	UK	Population-based prospective cohort study	Heart failure definition was based on hospital admission or death record listing Heart failure code - ICD-10: I50 and subcodes	HF	1687	66.9 ± 7	27.3 ± 4.1	1,013 (60)	109 (6.47)	1,280 (76)	610 (36.2)	447 (26.5)	1,687 (100)	824 (48.8)
				Control	17631	58.4 ± 9.1	26.2 ± 3.8	8,028 (45.5)	315 (1.79)	8,001 (45.4)	1,369 (7.77)	689 (3.91)	7,915 (44.9)	1,756 (9.96)
EGCUT 370	Estonia	Population-based prospective cohort study	Heart failure status was assigned based on ICD-10: I50 and subcodes.	HF	243	65.5 ± 12.1	29 ± 6.2	117 (48.1)	88 (36.2)	214 (88.1)	30 (12.3)	26 (10.7)	149 (61.3)	94 (38.7)
				Control	1693	37.8 ± 14.7	25.5 ± 4.8	802 (47.4)	96 (5.7)	570 (33.7)	18 (1.1)	14 (0.8)	89 (5.3)	42 (2.5)
EGCUT Exome				HF	605	60.4 ± 11.5	30 ± 6.2	208 (34.4)	200 (33.1)	548 (90.6)	108 (17.8)	247 (40.8)	409 (67.6)	219 (36.2)
				Control	4743	34.5 ± 11.6	24.4 ± 5.5	1,431 (30.2)	188 (4)	1,051 (22.2)	39 (0.82)	71 (1.5)	157 (3.3)	87 (1.8)
EGCUT Omni				HF	1851	70.6 ± 12.6	28.4 ± 5.7	865 (46.7)	513 (27.7)	1,649 (89.1)	311 (16.8)	384 (20.7)	1,218 (65.8)	796 (43)
				Control	4273	43.1 ± 16.9	26 ± 4.8	1,836 (43)	328 (7.7)	1,643 (38.5)	96 (2.2)	67 (1.6)	340 (8)	175 (4.1)
FHS	USA	Population-based prospective cohort study	Criteria for defining heart failure in the FHS have been described previously (PMID: 5122894, 16837677). In brief, heart failure was considered to be present if two major or one major plus two minor criteria were present in the absence of an alternative explanation for the symptoms and signs. Major criteria are defined as paroxysmal nocturnal dyspnea, orthopnea, jugular venous distention, hepatoj…	HF	476	80 ± 42	29 ± 2.4	236 (49.6)	100 (21.8)	357 (75)	-	-	152 (4)	-
				Control	3290	76 ± 11	27.5 ± 4.9	1,447 (44)	257 (8)	1,374 (41.8)	-	-	258 (6.9)	-
FINRISK	Finland	Population-based prospective cohort study	Individuals with a diagnosis corresponding to heart failure in the nationwide hospital discharge or cause of death registers (ICD-10: I50, I110, I130 and I132; ICD-9: 4029B, 404, 4148, 428; ICD-7: 42700, 42710, 428) or special drug reimbursement for heart failure medications (requires a medical certificate that meets predefined criteria for heart failure).	HF	1967	59.6 ± 9.75	29.9 ± 5.44	1,073 (54.5)	695 (35.3)	1,625 (82.6)	61 (3.1)	405 (20.6)	622 (31.6)	-
				Control	20298	46.9 ± 12.9	26.4 ± 4.45	9,466 (46.6)	2,125 (10.5)	11,060 (54.5)	45 (0.22)	626 (3.08)	1,149 (5.66)	-
GoDARTS (Affymetrix)	Scotland	Population-based prospective cohort study	HF cases were defined by the presence of at least one of the following criteria: 1. Echocardiographic evidence of left ventricular systolic impairment and diuretic prescription 2. Admission to hospital with HF and receipt of a loop diuretic prescription Patients who were never prescribed a loop diuretic were not classified as HF cases. Date of HF diagnosis was taken as either the date of the earl…	HF	364	73.6 ± 9.19	32 ± 5.92	207 (56.9)	364 (100)	-	-	-	-	-
				Control	1864	73.1 ± 9.81	30.2 ± 5.16	1,100 (59)	1,864 (100)	-	-	-	-	-
GoDARTS (Illumina)				HF	204	74.6 ± 9.14	32.2 ± 6.19	110 (53.9)	204 (100)	-	-	-	-	-
				Control	1947	71.6 ± 11.9	31.1 ± 5.89	1,215 (62.4)	1,947 (100)	-	-	-	-	-
GRADE	USA	Prospective cohort study	Inclusion criteria were: patients who were ≥18 years of age with a diagnosis of at least moderate systolic left ventricular dysfunction (EF ≤30%), and who had an ICD at the University of Pittsburgh Medical Center, Emory University Medical Center, Massachusetts General Hospital, Ohio State University Medical Center, Mid-Ohio Cardiology or the Pittsburgh Veterans Affairs Medical Center. Subjects we…	HF	1060	63.9 ± 11.4	29.1 ± 6.1	887 (83.7)	361 (34.0)	621 (58.6)	-	602 (56.9)	-	111 (18.4)
				Control	7709	64.8 ± 12.4	27.7 ± 5.2	4,872 (63.1)	1,226 (16.0)	5,096 (66.8)	-	302 (3.9)	-	0 (0)
LURIC	Germany	Population-based prospective cohort study	A clinical diagnosis of (left) heart failure was defined by the combined presence of symptoms of dyspnea on exertion and cardiac disease with impaired left ventricular function. Left ventricular dysfunction or impaired left ventricular function was defined by imaging techniques, such as echocardiography and left ventricular angiography, and graded semi-quantitatively into normal, minimal, moderat…	HF	1007	65.3 ± 9.9	27.8 ± 4.27	727 (72.2)	516 (51.2)	744 (73.9)	234 (23.2)	501 (49.8)	792 (78.6)	285 (28.3)
				Control	2054	61.5 ± 10.7	27.3 ± 3.89	1,417 (69)	720 (35.1)	1,481 (72.1)	191 (9.3)	817 (39.8)	1,627 (79.2)	83 (4)
MDCS	Sweden	Population-based prospective cohort study	Heart failure was ascertained from the Swedish Hospital Discharge Register using diagnosis codes 427.00, 427.10, and 428.99 for International Classification of Diseases-8th Revision (ICD-8), 428 for the 9th Revision (ICD-9), and I50 and I11.0 for the 10th Revision (ICD-10) as primary diagnosis, according to a previous validation study (PMID:15916919).	HF	755	74.2 ± 8.07	25.6 ± 8.38	458 (60.7)	256 (33.9)	657 (87)	-	355 (47)	387 (51.3)	310 (41.1)
				Control	7590	58.9 ± 6.85	24.1 ± 7.43	3,577 (47.1)	-	5,183 (68.3)	-	-	-	-
PHFS	USA	Heart failure prospective cohort study	Prevalent heart failure diagnosed by a heart failure cardiologist based on clinical evaluation and cardiac imaging	HF	2206	56.7 ± 13.6	28.3 ± 6.6	1,562 (70.8)	498 (23)	1,044 (47)	148 (0.07)	-	529 (23)	745 (34)
				Control	4523	64.3 ± 12.8	29 ± 6.7	2,687 (59.4)	-	-	-	-	-	-
PIVUS	Sweden	Population-based prospective cohort study	The medical records for all individuals with heart failure diagnosis in any position in the Swedish hospital discharge register were reviewed by two physicians who were blinded to the baseline data. They classified the cases as definite, questionable, or miscoded according to the European Society of Cardiology recommendations. They considered ICD heart failure codes 427.00, 427.10, 428 (ICD-9), I…	HF	116	70.1 ± 0.2	28.5 ± 5.5	80 (61.5)	22 (16.9)	108 (83)	27 (22)	29 (22.7)	-	15 (11.5)
				Control	833	70.2 ± 0.2	26.8 ± 4.1	427 (48.2)	97 (10.9)	624 (70.4)	93 (10.6)	38 (4.3)	-	10 (1.1)
PREVEND	Netherlands	Population-based prospective cohort study	Heart failure cases were ascertained using criteria in accordance with the Heart Failure Guidelines of the European Society of Cardiology (ESC). In- and outpatient files were inspected for the presence of heart failure at baseline and for new onset heart failure, by recording signs, symptoms, and objective evidence of heart failure. In total, 586 individual cases were identified as suspected hear…	HF	163	61.3 ± 9.76	27.9 ± 4.36	109 (66.9)	19 (11.8)	119 (73)	-	32 (19.8)	-	52 (33.5)
				Control	3486	49.1 ± 12.3	26 ± 4.23	1,771 (50.8)	132 (3.83)	1,119 (32.6)	-	80 (2.3)	-	95 (2.79)
PROSPER	Multi-nation	Randomised-controlled trial	Cases were defined by hospitalization for heart failure with a definition based on a combination of symptoms (e.g. shortness of breath) and signs, including chest radiograph with fluid congestion or echocardiogram with severely diminished LV function. All outcomes were adjudicated by an expert committee blinded to randomized study medication and using pre‐defined criteria.	HF	211	78.1 ± 3.71	27.4 ± 4.47	123 (58.3)	30 (14.2)	122 (57.8)	103 (49)	59 (28)	59 (28)	88 (41.7)
				Control	5033	78.5 ± 3.36	26.8 ± 4.17	2,401 (47.7)	514 (10.2)	3,135 (62.3)	1,446 (28.8)	649 (12.9)	649 (12.9)	417 (8.3)
Rotterdam 1	Netherlands	Population-based prospective cohort study	Prevalent heart failure at baseline was assessed using a validated score based on the European Society of Cardiology recommendation, identified from hospital discharge diagnoses, and restropective medical records screening. Cases of incident heart failure were obtained by continuously monitoring participants for the occurrence of heart failure during follow-up through general practitioners record…	HF	876	71.63 ± 7.35	27.6 ± 4.22	607 (45)	0 (0.00)	156 (11.6)	526 (39)	150 (11.1)	184 (13.6)	-
				Control	3807	66.62 ± 7.46	15.2 ± 3.92	2,436 (38.2)	1 (0.00)	1,182 (18.6)	3,049 (47.9)	352 (5.53)	424 (6.66)	-
SHIP	Germany	Population-based prospective cohort study	Heart failure status at enrolment was identified from medical record with no specific definition. I HF hospitalizations adjudicated during follow up were defined as admission to hospital or attendance at an acute health care facility for administration of intravenous diuretic treatment, escalation of diuretic doses, and/or inotropes. Confirmation of heart failure diagnosis was obtained by chest i…	HF	352	60 ± 13.9	29.1 ± 4.66	160 (45.5)	87 (10.7)	274 (70.2)	24 (6.8)	72 (20.5)	352 (100)	34 (9.7)
				Control	1126	51.2 ± 16.0	27.2 ± 4.48	613 (54.4)	120 (24.7)	596 (52.9)	23 (2)	69 (6.1)	326 (29)	15 (1.4)
SOLID	Multi-nation	Randomised-controlled trial	Heart failure status at enrolment was identified from medical record with no specific definition. I HF hospitalizations adjudicated during follow up were defined as admission to hospital or attendance at an acute health care facility for administration of intravenous diuretic treatment, escalation of diuretic doses, and/or inotropes. Confirmation of heart failure diagnosis was obtained by chest i…	HF	186	67.7 ± 10.3	29.9 ± 5.6	124 (66.7)	100 (53.8)	87 (46.8)	66 (35.5)	88 (47.3)	186 (100)	38 (20.4)
				Control	9172	64.3 ± 9.2	28.8 ± 5	6,830 (74.5)	2,967 (32.4)	3,428 (37.4)	1,414 (15.4)	2,827 (30.8)	9,172 (100)	347 (3.8)
TwinGene	Sweden	Population-based prospective cohort study	Heart failure status was assigned based on ICD-10: I50; ICD-8 and ICD-9 428	HF	604	72.4 ± 8.2	27.2 ± 4.4	365 (60.4)	158 (26.2)	423 (70.3)	81 (13.4)	210 (34.8)	350 (58)	-
				Control	5176	64.2 ± 10.9	26.4 ± 4	2,432 (47)	438 (8.5)	1,449 (28)	62 (1.2)	229 (4.4)	457 (8.8)	-
UK Biobank	UK	Population-based prospective cohort study	Individuals with self-reported "HF/pulmonary edema" or "cardiomyopathy"; or who carry an International Classification of Diseases (ICD)-10 or ICD-9 billing code for heart/ventricular failure or cardiomyopathy (ICD-10: I11.0, I13.0, I13.2, I25.5, I42.0, I42.5, I42.8, I42.9, I50.0, I50.1, I50.9; ICD-9: 4254, 4280, 4281, 4289). Individuals with self-reported or an ICD-10 based classification of hype…	HF	6504	64.1 ± 7.9	29.8 ± 5.8	4,562 (70.1)	1,711 (26.3)	4,866 (74.8)	986 (15.1)	2,712 (41.7)	3,062 (47.1)	2,848 (43.8)
				Control	387652	57.3 ± 7.9	27.4 ± 4.7	177,932 (45.9)	23,555 (6.1)	123,838 (31.9)	4,200 (1.1)	11,748 (3.0)	16,106 (4.2)	12,297 (3.2)
ULSAM	Sweden	Population-based prospective cohort study	The medical records for all individuals with heart failure diagnosis in any position in the Swedish hospital discharge register were reviewed by two physicians who were blinded to the baseline data. They classified the cases as definite, questionable, or miscoded according to the European Society of Cardiology recommendations. They considered ICD heart failure codes 427.00, 427.10, 428 (ICD-9), I…	HF	288	71.1 ± 0.7	26.9 ± 3.6	293 (100)	71 (24)	241 (83)	26 (9)	39 (13)	-	18 (6)
				Control	891	71 ± 0.6	26.1 ± 3.4	928 (100)	160 (17.3)	668 (72.1)	60 (6.7)	60 (6.5)	-	37 (4.3)
WGHS	USA	Population-based prospective cohort study	Heart failure cases were ascertained by cardiologists from medical records. Cases of incident nonfatal HF were confirmed if either the Framingham Heart Study (mainly physical examination and radiographic data) or Cardiovascular Health Study criteria (predominantly based on the treating physician's diagnosis and use of specific therapy) were met. Fatal HF cases included those not identified as a c…	HF	479	73.3 ± 10	28.3 ± 5.8	0 (0)	110 (23)	258 (53.9)	-	68 (14.1)	105 (21.9)	141 (29.4)
				Control	22791	73.8 ± 7.4	25.9 ± 4.9	0 (0)	2,515 (11)	5,456 (23.9)	-	396 (1.7)	1,006 (4.4)	1,245 (5.5)

## Sheet: Table S2
Supplementary Data Table S2. Detailed information on 41 cytokines in this study
Category	Full name				Cytokines	Totol N
Chemokines	Cutaneous T-cell attracting				CTACK	3631
	Eotaxin				Eotaxin	8153
	Growth regulated oncogene-α				GRO-α	3505
	Interferon gamma induced protein 10				IP-10	3685
	Monocyte chemotactic protein-1				MCP-1	8293
	Monocyte specific chemokine 3				MCP-3	1085
	Monokine induced by interferon-gamma				MIG	3682
	Macrophage inflammatory protein-1α				MIP-1α	3522
	Macrophage inflammatory protein-1β				MIP-1β	8243
	Regulated on Activation, Normal T Cell Expressed and Secreted				RANTES	3421
	Stromal cellderived factor-1 alpha				SDF-1α	5998
Growth factors	Beta nerve growth factor				β-NGF	3531
	Basic fibroblast growth factor				FGF-Basic	7565
	Granulocyte colony-stimulating factor				GCSF	7904
	Hepatocyte growth factor				HGF	8292
	Macrophage colony stimulating factor				MCSF	2472
	Platelet derived growth factor BB				PDGF-BB	8293
	stem cell factor				SCF	8290
	Stem cell growth factor beta				SCGF-β	3682
	Vascular endothelial growth factor				VEGF	7118
Interleukins	Interleukin-10				IL-10	3685
	Interleukin-12p70				IL-12p70	8270
	Interleukin-13				IL-13	3557
	Interleukin-16				IL-16	3483
	Interleukin-17				IL-17	7760
	Interleukin-18				IL-18	3636
	Interleukin-1-beta				IL-1β	3638
	Interleukin-1 receptor antagonist				IL-1ra	3309
	Interleukin 2				IL-2	3475
	Interleukin-2 receptor, alpha subunit				IL-2ra	3677
	Interleukin-4				IL-4	8124
	Interleukin-5				IL-5	3364
	Interleukin-6				IL-6	8189
	Interleukin-7				IL-7	3409
	Interleukin-8				IL-8	3526
	Interleukin-9				IL-9	3634
Others	Interferon-gamma				IFN-γ	7701
	Macrophage migration inhibitory factor (glycosylation-inhibiting factor)				MIF	3494
	Tumor necrosis factor-alpha				TNF-α	3454
	Tumor necrosis factor-beta				TNF-β	1559
	TNF-related apoptosis inducing ligand				TRAIL	8186

## Sheet: Table S3
Supplementary Data Table S3. Characteristics of the genetic instrument variables for the 41 Cytokines at the genome-wide significance level (p<5×10–5)
Cytokines	SNPs	Effect_allele	Other_allele	EAF	Beta	SE	P-value	Samplesize	F statistics
β-NGF	rs71641308	T	C	0.0995	0.1969	0.0429	4.42e-06	3570	21.0657
β-NGF	rs28637706	T	G	0.314	-0.1554	0.0261	2.72e-09	3570	35.4504
β-NGF	rs7970581	T	G	0.2662	0.1358	0.028	1.22e-06	3570	23.5225
β-NGF	rs73472576	T	C	0.457	-0.1146	0.0251	4.81e-06	3570	20.846
CTACK	rs7333764	T	C	0.0412	0.2811	0.0591	2e-06	3670	22.6228
CTACK	rs118084576	A	G	0.0112	0.5675	0.1226	3.66e-06	3670	21.4265
CTACK	rs62578137	T	C	0.2421	-0.1311	0.0286	4.66e-06	3670	21.0123
CTACK	rs135564	A	G	0.2632	-0.1672	0.0267	3.59e-10	3670	39.2148
CTACK	rs76395525	A	G	0.0118	0.5193	0.1081	1.55e-06	3670	23.0773
CTACK	rs116303454	A	G	0.0218	0.3754	0.081	3.58e-06	3670	21.4792
CTACK	rs57338032	A	G	0.8287	0.1443	0.0316	4.83e-06	3670	20.8525
CTACK	rs60247384	T	C	0.3512	0.1128	0.0245	4.3e-06	3670	21.1976
CTACK	rs72729450	T	C	0.0123	-0.5123	0.1094	2.81e-06	3670	21.9288
CTACK	rs2070074	A	G	0.891	0.4401	0.0372	2.6e-32	3670	139.964
CTACK	rs141331414	A	G	0.0914	0.1977	0.0415	1.89e-06	3670	22.6943
CTACK	rs57789542	T	C	0.9951	-0.7687	0.1659	3.58e-06	3670	21.4695
CTACK	rs55764737	T	C	0.9846	0.5424	0.0967	2.01e-08	3670	31.462
Eotaxin	rs12075	A	G	0.5229	0.1692	0.0155	1.21e-27	8197	119.162
Eotaxin	rs79722574	T	C	0.1422	-0.1092	0.0227	1.5e-06	8197	23.1416
Eotaxin	rs75426604	A	C	0.0876	-0.1371	0.0291	2.4e-06	8197	22.1967
Eotaxin	rs187131	C	G	0.8902	0.1264	0.0253	5.74e-07	8197	24.9605
Eotaxin	rs11087905	A	C	0.3778	0.0954	0.0188	4.07e-07	8197	25.7502
Eotaxin	rs80341932	A	G	0.8094	0.101	0.0204	7.4e-07	8197	24.5122
Eotaxin	rs59808887	T	C	0.0601	-0.1698	0.0356	1.89e-06	8197	22.7497
Eotaxin	rs2027855	T	C	0.6153	0.0743	0.0162	4.27e-06	8197	21.0352
Eotaxin	rs2228467	T	C	0.9215	-0.4154	0.0291	3.47e-46	8197	203.773
Eotaxin	rs5754733	A	C	0.8306	-0.105	0.0213	8.2e-07	8197	24.3007
Eotaxin	rs112347425	T	C	0.0978	0.1595	0.0276	7.77e-09	8197	33.3967
Eotaxin	rs745331	A	G	0.6825	-0.0821	0.0176	3.04e-06	8197	21.7601
Eotaxin	rs2211994	T	C	0.276	0.0876	0.0177	6.98e-07	8197	24.4941
Eotaxin	rs2024050	A	G	0.0739	0.164	0.0302	5.47e-08	8197	29.4899
Eotaxin	rs147287945	A	G	0.0741	-0.1512	0.0313	1.36e-06	8197	23.3354
Eotaxin	rs9317045	A	C	0.8615	0.1172	0.0236	6.95e-07	8197	24.6622
FGF-Basic	rs13412535	A	G	0.1856	-0.1129	0.0224	4.76e-07	7609	25.4034
FGF-Basic	rs75168112	T	C	0.8097	-0.1024	0.0214	1.64e-06	7609	22.8967
FGF-Basic	rs61990749	C	G	0.1545	0.1124	0.0228	8.23e-07	7609	24.3032
FGF-Basic	rs9903590	T	C	0.8953	0.1281	0.0267	1.62e-06	7609	23.0184
FGF-Basic	rs116745220	A	G	0.9951	-0.6176	0.1324	3.09e-06	7609	21.759
FGF-Basic	rs145577605	A	G	0.0378	0.2043	0.0427	1.67e-06	7609	22.8919
FGF-Basic	rs78873483	A	G	0.1025	0.1286	0.0282	4.98e-06	7609	20.7962
GCSF	rs117261691	T	C	0.0894	0.1318	0.0288	4.67e-06	7948	20.9433
GCSF	rs115256310	A	G	0.9954	-0.6788	0.1359	5.85e-07	7948	24.9485
GCSF	rs74148555	T	C	0.0144	-0.3771	0.0753	5.59e-07	7948	25.0797
GCSF	rs11903143	A	G	0.7066	0.0889	0.0175	3.78e-07	7948	25.8064
GCSF	rs586313	T	C	0.2417	-0.0883	0.0187	2.36e-06	7948	22.2966
GCSF	rs2324653	C	G	0.574	-0.0812	0.016	4.17e-07	7948	25.7556
GCSF	rs145756094	C	G	0.9962	-0.7323	0.1479	7.4e-07	6404	24.5156
GCSF	rs2671444	A	G	0.6506	-0.0776	0.0166	2.86e-06	7948	21.8528
GCSF	rs76287671	T	C	0.2333	0.0894	0.0189	2.19e-06	7948	22.3744
GCSF	rs77318030	T	C	0.9563	-0.2031	0.0427	2.02e-06	7948	22.6237
GRO-α	rs12075	A	G	0.5354	0.3724	0.0236	3.46e-56	3544	248.998
GRO-α	rs1113500	T	G	0.5981	0.1162	0.0243	1.72e-06	3544	22.8665
GRO-α	rs76390238	C	G	0.0095	0.6223	0.1352	4.14e-06	3544	21.1859
GRO-α	rs185768063	A	G	0.9735	0.4038	0.076	1.06e-07	3544	28.2296
GRO-α	rs140734053	A	G	0.0066	0.7333	0.1545	2.07e-06	3544	22.5272
GRO-α	rs62024303	A	G	0.9617	-0.3013	0.066	4.91e-06	3544	20.8406
GRO-α	rs78653452	T	G	0.0071	-0.7395	0.1559	2.09e-06	3544	22.5001
GRO-α	rs118158560	A	G	0.043	0.2761	0.0592	3.09e-06	3544	21.7515
GRO-α	rs508977	T	G	0.7566	-0.3838	0.0279	4.57e-43	3544	189.235
GRO-α	rs188345231	T	C	0.0102	0.6177	0.1322	2.97e-06	3544	21.8319
GRO-α	rs114991247	T	C	0.9226	-0.2202	0.0463	1.97e-06	3544	22.619
HGF	rs1617833	C	G	0.6189	-0.0749	0.016	2.93e-06	8336	21.9141
HGF	rs13412535	A	G	0.1892	-0.1043	0.0213	9.67e-07	8336	23.9778
HGF	rs180840563	A	T	0.0402	-0.2022	0.0416	1.15e-06	8336	23.6252
HGF	rs57146176	A	G	0.7998	-0.0987	0.0208	2.18e-06	8336	22.5169
HGF	rs4245058	T	C	0.0619	-0.1552	0.0331	2.68e-06	8336	21.985
HGF	rs5745687	T	C	0.0375	-0.3008	0.0404	9.92e-14	8336	55.4361
HGF	rs2003620	T	C	0.027	0.2277	0.0487	2.98e-06	8336	21.8609
HGF	rs11060254	A	G	0.3306	-0.0765	0.0166	3.97e-06	8336	21.2377
HGF	rs3748034	T	G	0.1278	0.1529	0.0233	5.21e-11	8336	43.0629
IFN-γ	rs10481651	A	G	0.6116	-0.0793	0.0168	2.18e-06	7745	22.2806
IFN-γ	rs2073438	A	G	0.2506	0.092	0.0188	9.55e-07	7745	23.9475
IFN-γ	rs60059008	A	G	0.6862	0.0852	0.0176	1.3e-06	7745	23.4344
IFN-γ	rs11843756	T	G	0.9542	0.1812	0.0391	3.62e-06	7745	21.4765
IFN-γ	rs73479333	C	G	0.1354	-0.1123	0.024	2.82e-06	7745	21.8946
IFN-γ	rs78296352	T	G	0.0186	0.3419	0.065	1.42e-07	7745	27.6676
IFN-γ	rs74148555	T	C	0.0144	-0.3771	0.077	9.86e-07	7745	23.9846
IFN-γ	rs12420286	T	C	0.9699	0.2357	0.05	2.45e-06	7745	22.2218
IFN-γ	rs2188420	C	G	0.7912	0.1005	0.0201	5.9e-07	7745	25
IFN-γ	rs115729819	A	G	0.9716	0.2511	0.0514	1.05e-06	7745	23.8653
IFN-γ	rs10761731	A	T	0.6214	-0.0813	0.0167	1.07e-06	7745	23.7
IFN-γ	rs113600793	A	C	0.0631	0.1871	0.0371	4.43e-07	7745	25.4331
IL-10	rs41282660	A	G	0.8646	-0.1169	0.0254	4.23e-06	7724	21.1817
IL-10	rs6085948	A	G	0.7946	0.0977	0.0202	1.28e-06	7724	23.393
IL-10	rs3002131	C	G	0.1195	0.1191	0.026	4.59e-06	7724	20.9834
IL-10	rs383684	A	G	0.7555	0.092	0.0197	3.17e-06	7724	21.8094
IL-10	rs339203	T	C	0.8359	0.0954	0.0203	2.75e-06	5708	22.0854
IL-10	rs282258	T	C	0.4311	0.0993	0.0162	8.63e-10	7724	37.5724
IL-10	rs6921438	A	G	0.4815	-0.2876	0.0166	1.38e-67	7724	300.166
IL-10	rs2375980	C	G	0.5552	0.0844	0.0165	2.97e-07	7724	26.1648
IL-10	rs10493718	A	C	0.1603	-0.1081	0.0222	1.07e-06	7724	23.7108
IL-10	rs3025021	T	C	0.3459	0.0913	0.0194	2.61e-06	7724	22.1482
IL-10	rs2086656	T	C	0.6621	-0.08	0.017	2.59e-06	7724	22.1453
IL-10	rs10457128	A	G	0.639	-0.0854	0.0172	6.96e-07	7724	24.6524
IL-10	rs6799107	T	C	0.8089	-0.095	0.0206	3.99e-06	7724	21.2673
IL-10	rs7088799	T	G	0.6191	-0.0815	0.0166	9.35e-07	7724	24.1046
IL-10	rs10888839	C	G	0.1208	0.1203	0.025	1.56e-06	7724	23.1553
IL-10	rs1530455	T	C	0.3523	0.082	0.0174	2.53e-06	7724	22.209
IL-10	rs111913416	A	T	0.53	-0.0846	0.0172	8.16e-07	7724	24.1927
IL-12p70	rs2123852	T	C	0.2039	0.0942	0.0204	3.73e-06	8314	21.3227
IL-12p70	rs782107	A	G	0.4709	0.0765	0.0156	9.13e-07	8314	24.0477
IL-12p70	rs72831623	A	G	0.0645	0.1929	0.0367	1.51e-07	8314	27.6269
IL-12p70	rs6993770	A	T	0.7786	0.0918	0.0188	1.06e-06	8314	23.8435
IL-12p70	rs282258	T	C	0.4279	0.0726	0.0156	3.28e-06	8314	21.6583
IL-12p70	rs6921438	A	G	0.4834	-0.3784	0.016	5.78e-124	8314	559.322
IL-12p70	rs34291323	T	C	0.6454	0.0954	0.0198	1.49e-06	6295	23.2149
IL-12p70	rs71361173	T	G	0.878	0.1105	0.0238	3.57e-06	8314	21.5561
IL-12p70	rs9472183	A	G	0.4566	-0.1006	0.0157	1.38e-10	8314	41.0579
IL-12p70	rs2375980	C	G	0.5561	0.0952	0.0159	1.94e-09	8314	35.8492
IL-12p70	rs273702	A	G	0.9015	-0.127	0.027	2.52e-06	8314	22.1248
IL-12p70	rs13209117	A	G	0.2453	0.0981	0.0186	1.27e-07	8314	27.8171
IL-12p70	rs41282644	A	G	0.0849	0.1401	0.0303	3.74e-06	8314	21.3792
IL-12p70	rs6532374	T	C	0.8525	-0.1033	0.0226	4.61e-06	8314	20.8922
IL-12p70	rs10761731	A	T	0.6227	-0.0965	0.0161	2.12e-09	8314	35.9255
IL-13	rs7073807	T	C	0.1351	0.1618	0.0354	4.77e-06	3596	20.8906
IL-13	rs138854806	A	G	0.0247	-0.4204	0.0839	5.45e-07	3596	25.1074
IL-13	rs77955971	A	C	0.0247	0.4408	0.0868	3.76e-07	3596	25.7895
IL-13	rs12623722	A	G	0.3054	-0.1189	0.0257	3.61e-06	3596	21.4041
IL-13	rs6921438	A	G	0.48	-0.4139	0.0242	1.28e-65	3596	292.523
IL-13	rs76339001	A	T	0.9767	-0.4375	0.0886	7.92e-07	3596	24.3831
IL-13	rs10995615	T	C	0.8577	-0.1591	0.0341	3.12e-06	3596	21.7687
IL-13	rs27949	T	C	0.667	-0.1144	0.025	4.83e-06	3596	20.9398
IL-13	rs6799107	T	C	0.8071	-0.1472	0.0299	8.66e-07	3596	24.2367
IL-13	rs117795020	A	G	0.0304	-0.3584	0.0716	5.48e-07	3596	25.0559
IL-13	rs75383097	C	G	0.0132	-0.5369	0.116	3.7e-06	3596	21.4225
IL-13	rs139083458	T	C	0.0034	0.9995	0.211	2.17e-06	3596	22.4389
IL-13	rs147747784	C	G	0.0285	0.369	0.0765	1.44e-06	3596	23.2664
IL-16	rs1801020	A	G	0.2655	0.1678	0.0271	5.63e-10	3521	38.3394
IL-16	rs116135478	A	G	0.9933	0.8296	0.1637	4.05e-07	3521	25.6827
IL-16	rs144691581	A	G	0.0197	0.4929	0.0958	2.67e-07	3521	26.472
IL-16	rs117916513	A	G	0.0173	-0.4713	0.0982	1.61e-06	3521	23.0341
IL-16	rs9706053	T	C	0.0173	0.4412	0.0928	1.98e-06	3521	22.6035
IL-16	rs117217798	T	C	0.0889	-0.2064	0.044	2.77e-06	3521	22.0046
IL-16	rs4253283	T	C	0.3087	0.1506	0.026	7.22e-09	3521	33.5508
IL-16	rs4778636	A	G	0.0381	-0.7286	0.063	6.21e-31	3521	133.751
IL-16	rs1255143	T	C	0.5695	0.1387	0.0241	8.53e-09	3521	33.1222
IL-17	rs17282552	T	C	0.952	-0.2026	0.0403	4.88e-07	7804	25.2737
IL-17	rs12735700	T	G	0.1925	-0.0943	0.0206	4.5e-06	7804	20.9551
IL-17	rs78296352	T	G	0.0186	0.2949	0.0645	4.81e-06	7804	20.904
IL-17	rs149738638	T	C	0.9382	-0.1553	0.0337	4.11e-06	7804	21.2365
IL-17	rs117556572	T	C	0.0158	-0.5256	0.1097	1.66e-06	3556	22.9561
IL-17	rs148562661	C	G	0.9605	0.2161	0.0434	6.37e-07	7804	24.7931
IL-17	rs184080173	T	C	0.9693	0.236	0.0471	5.39e-07	7804	25.1063
IL-17	rs9568764	C	G	0.2756	0.0825	0.018	4.68e-06	7804	21.0069
IL-17	rs17106604	T	C	0.1539	0.1119	0.0225	6.23e-07	7804	24.734
IL-17	rs11640734	C	G	0.8673	-0.115	0.024	1.61e-06	7804	22.9601
IL-17	rs1530455	T	C	0.3534	0.1088	0.0173	3.29e-10	7804	39.5517
IL-18	rs12420140	A	G	0.283	-0.2479	0.0261	1.95e-21	3675	90.2136
IL-18	rs117266781	T	C	0.0073	0.7051	0.1436	9.18e-07	3675	24.1097
IL-18	rs4885797	C	G	0.4507	-0.1093	0.0238	4.39e-06	3675	21.0905
IL-18	rs78716465	A	G	0.033	0.3173	0.0679	2.98e-06	3675	21.8374
IL-18	rs17229943	A	C	0.9176	-0.3076	0.0463	3.06e-11	3675	44.1378
IL-18	rs7444013	A	G	0.0169	-0.5318	0.0955	2.59e-08	3675	31.0092
IL-18	rs143370787	C	G	0.9554	-0.3447	0.066	1.75e-07	3675	27.2769
IL-18	rs385076	T	C	0.3444	-0.2472	0.0247	1.56e-23	3675	100.162
IL-18	rs1979967	T	C	0.2157	0.14	0.0285	8.72e-07	3675	24.1305
IL-18	rs10414578	T	C	0.1295	-0.1817	0.0347	1.64e-07	3675	27.419
IL-18	rs78623212	T	C	0.0053	0.8322	0.1676	6.82e-07	3675	24.6551
IL-18	rs116383510	A	C	0.9868	-0.5412	0.1052	2.7e-07	3675	26.4657
IL-18	rs4482818	A	G	0.609	0.1233	0.0243	4.11e-07	3675	25.7462
IL-18	rs610473	A	G	0.3522	0.1274	0.0242	1.43e-07	3675	27.7146
IL-1β	rs61335305	A	C	0.0189	0.4333	0.0928	3.02e-06	3348	21.8013
IL-1β	rs62015704	A	G	0.8688	0.1786	0.0372	1.62e-06	3348	23.0503
IL-1β	rs143319329	T	C	0.0209	0.4357	0.093	2.84e-06	3348	21.9487
IL-1β	rs115242021	A	C	0.0601	0.2795	0.0553	4.25e-07	3348	25.5454
IL-1ra	rs187166731	T	C	0.0582	-0.2424	0.0504	1.55e-06	3677	23.1315
IL-1ra	rs61335305	A	C	0.0182	0.4315	0.0904	1.81e-06	3677	22.7837
IL-1ra	rs6699436	A	G	0.0995	-0.1858	0.0404	4.37e-06	3677	21.1509
IL-1ra	rs11869294	C	G	0.9205	-0.2286	0.047	1.13e-06	3677	23.6568
IL-1ra	rs3876037	A	G	0.6783	0.1234	0.027	4.73e-06	3677	20.8883
IL-1ra	rs4441609	T	C	0.4757	0.1056	0.0231	4.75e-06	3677	20.898
IL-1ra	rs56134659	A	G	0.4835	-0.1109	0.0236	2.56e-06	3677	22.082
IL-1ra	rs1054402	T	C	0.2506	0.1325	0.0269	8.2e-07	3677	24.262
IL-1ra	rs11627423	A	C	0.6414	0.1178	0.0246	1.65e-06	3677	22.9309
IL-1ra	rs147747784	C	G	0.0284	0.3582	0.0754	2.04e-06	3677	22.5688
IL-2	rs13412535	A	G	0.1886	0.174	0.0331	1.45e-07	3514	27.6339
IL-2	rs61335305	A	C	0.0184	0.4439	0.0913	1.16e-06	3514	23.639
IL-2	rs7615304	A	G	0.4531	-0.1139	0.024	2.16e-06	3514	22.5229
IL-2	rs16836080	A	G	0.3355	0.1158	0.0253	4.84e-06	3514	20.9496
IL-2	rs170117	T	C	0.1377	-0.1637	0.0347	2.44e-06	3514	22.2556
IL-2	rs2690020	A	G	0.5177	0.1158	0.0245	2.27e-06	3514	22.3401
IL-2	rs62124990	T	G	0.0083	-0.7013	0.149	2.5e-06	3514	22.1531
IL-2	rs4634519	A	G	0.7379	-0.1249	0.0268	3.18e-06	3514	21.7198
IL-2ra	rs115360066	A	G	0.8882	0.1776	0.0377	2.42e-06	3716	22.1923
IL-2ra	rs4733117	A	C	0.7938	0.1439	0.0291	7.91e-07	3716	24.4532
IL-2ra	rs12722497	A	C	0.0624	0.6287	0.0482	7.98e-39	3716	170.135
IL-2ra	rs759244	A	T	0.394	-0.1094	0.0238	4.26e-06	3716	21.1291
IL-2ra	rs28441585	A	T	0.7688	0.1269	0.0271	2.93e-06	3716	21.9273
IL-2ra	rs185231391	T	C	0.9945	0.8568	0.1803	2e-06	3716	22.5823
IL-2ra	rs11241559	T	G	0.2643	-0.124	0.0264	2.75e-06	3716	22.0615
IL-2ra	rs117244812	A	G	0.0079	-0.7187	0.1493	1.47e-06	3716	23.1726
IL-2ra	rs12799226	T	C	0.2361	-0.1285	0.0277	3.56e-06	3716	21.5202
IL-4	rs17713451	A	G	0.1149	0.1255	0.0252	6.41e-07	8168	24.802
IL-4	rs79597994	T	C	0.0049	-0.5855	0.1271	4.06e-06	8168	21.2208
IL-4	rs73023729	A	G	0.0519	-0.1796	0.0365	8.56e-07	8168	24.2118
IL-4	rs10512267	T	C	0.5752	-0.0824	0.016	2.73e-07	8168	26.5225
IL-4	rs2073438	A	G	0.2513	0.0847	0.0183	3.73e-06	8168	21.4222
IL-4	rs6969391	T	C	0.6589	0.0767	0.0166	3.59e-06	8168	21.3489
IL-4	rs2849346	C	G	0.4871	0.0765	0.0164	3.22e-06	8168	21.7588
IL-4	rs9941733	A	G	0.8355	0.1156	0.0229	4.33e-07	8168	25.4827
IL-4	rs9508291	T	C	0.9495	-0.168	0.0358	2.67e-06	8168	22.0218
IL-4	rs6765768	A	G	0.654	0.0796	0.0167	1.85e-06	8168	22.7192
IL-4	rs117146485	T	C	0.9837	-0.2856	0.0625	4.95e-06	8168	20.8812
IL-4	rs12238729	T	C	0.0162	0.5271	0.1096	1.51e-06	3559	23.1294
IL-4	rs116705532	T	G	0.9925	-0.4675	0.0978	1.73e-06	8168	22.85
IL-4	rs13106889	A	T	0.1648	-0.1186	0.0224	1.22e-07	8168	28.0332
IL-4	rs7613691	A	G	0.9482	0.1787	0.0382	2.96e-06	8168	21.8838
IL-5	rs6737109	T	C	0.519	0.1135	0.0246	3.81e-06	3403	21.2873
IL-5	rs148634917	A	G	0.986	-0.517	0.1087	1.97e-06	3403	22.6215
IL-5	rs7578892	C	G	0.4852	-0.1175	0.0247	2e-06	3403	22.6299
IL-5	rs9472168	A	G	0.5389	0.1568	0.0253	5.42e-10	3403	38.4106
IL-5	rs73040130	T	C	0.9388	0.2745	0.0525	1.71e-07	3403	27.338
IL-5	rs28793375	T	C	0.1298	0.1697	0.0362	2.75e-06	3403	21.9759
IL-5	rs11680908	A	G	0.9485	0.2593	0.0552	2.62e-06	3403	22.0662
IL-5	rs72831687	A	G	0.0137	-0.5337	0.1104	1.32e-06	3403	23.3699
IL-5	rs74811276	A	G	0.0761	0.217	0.0471	4.08e-06	3403	21.2265
IL-6	rs13412535	A	G	0.189	-0.1186	0.0214	3.14e-08	8233	30.7144
IL-6	rs72831623	A	G	0.0645	0.197	0.0369	9.29e-08	8233	28.5023
IL-6	rs4684700	T	C	0.5142	-0.0747	0.0162	3.91e-06	8233	21.2623
IL-6	rs76856708	T	C	0.9856	0.336	0.0697	1.43e-06	8233	23.2388
IL-6	rs73273528	T	C	0.0211	0.268	0.0553	1.25e-06	8233	23.4866
IL-6	rs113098456	A	G	0.0725	-0.1553	0.0339	4.64e-06	8233	20.9867
IL-6	rs10982213	A	G	0.2723	-0.0849	0.0176	1.35e-06	8233	23.2697
IL-6	rs1333040	T	C	0.4508	0.0747	0.0157	1.99e-06	8233	22.6382
IL-6	rs2404476	A	G	0.5184	0.0734	0.0156	2.68e-06	8233	22.1382
IL-6	rs75101555	C	G	0.9895	-0.3625	0.0781	3.44e-06	8233	21.5434
IL-6	rs10752777	A	T	0.1273	0.1083	0.0235	4.17e-06	8233	21.2384
IL-7	rs62006410	T	C	0.245	-0.1492	0.0302	7.59e-07	3448	24.4075
IL-7	rs115215018	T	C	0.0101	0.5985	0.1308	4.76e-06	3448	20.9369
IL-7	rs10196226	A	G	0.1643	0.1538	0.0327	2.5e-06	3448	22.1216
IL-7	rs17091524	T	C	0.9849	0.5092	0.1015	5.24e-07	3448	25.1678
IL-7	rs218247	C	G	0.2258	-0.1343	0.0285	2.42e-06	3448	22.2056
IL-7	rs6921438	A	G	0.4814	-0.3204	0.0246	8.71e-39	3448	169.635
IL-7	rs117509142	T	C	0.9569	-0.3213	0.0684	2.6e-06	3448	22.0653
IL-7	rs141425475	T	C	0.9814	-0.4801	0.1018	2.39e-06	3448	22.2417
IL-7	rs78346957	A	G	0.0161	0.4632	0.1008	4.3e-06	3448	21.1162
IL-7	rs28793375	T	C	0.1305	0.1644	0.036	4.87e-06	3448	20.8544
IL-7	rs77981494	T	C	0.984	-0.5201	0.1055	8.23e-07	3448	24.3035
IL-7	rs1958987	T	C	0.7051	0.1261	0.0263	1.6e-06	3448	22.9889
IL-7	rs147747784	C	G	0.0287	0.411	0.0777	1.22e-07	3448	27.9796
IL-8	rs141926526	A	C	0.9916	-0.6221	0.1308	1.96e-06	3565	22.6206
IL-8	rs12075	A	G	0.5353	0.1148	0.0235	9.97e-07	3565	23.8643
IL-8	rs116726256	T	C	0.9343	-0.2247	0.0489	4.26e-06	3565	21.1149
IL-8	rs183628733	T	C	0.9917	0.6547	0.1417	3.82e-06	3565	21.3474
IL-8	rs12438669	A	C	0.6834	-0.1182	0.0252	2.6e-06	3565	22.0006
IL-8	rs2673604	A	C	0.6829	-0.118	0.0254	3.29e-06	3565	21.5822
IL-8	rs3786107	A	G	0.9287	0.2463	0.0517	1.94e-06	3565	22.6959
IL-8	rs75840288	A	C	0.9839	0.5125	0.1121	4.85e-06	3565	20.9015
IL-9	rs4880409	T	C	0.9664	-0.3552	0.0716	6.95e-07	3673	24.6105
IL-9	rs117807175	C	G	0.0121	-0.5225	0.1106	2.33e-06	3673	22.3184
IL-9	rs41294750	T	C	0.0308	0.3442	0.0736	2.92e-06	3673	21.8709
IL-9	rs76963786	T	C	0.0462	-0.2856	0.0556	2.78e-07	3673	26.3856
IL-9	rs73443903	A	C	0.0685	0.2162	0.046	2.57e-06	3673	22.09
IL-9	rs3736858	C	G	0.7976	-0.1351	0.0291	3.37e-06	3673	21.5538
IP-10	rs397816	T	C	0.5891	0.1211	0.0248	1.03e-06	3724	23.8443
IP-10	rs75970138	A	G	0.0139	-0.4845	0.1037	2.99e-06	3724	21.8288
IP-10	rs6707974	A	G	0.8626	0.1574	0.0337	3.03e-06	3724	21.8147
IP-10	rs9450351	T	C	0.9387	-0.2651	0.0488	5.48e-08	3724	29.5107
IP-10	rs79848609	A	C	0.9449	0.2514	0.0535	2.64e-06	3724	22.0812
IP-10	rs34383175	T	C	0.035	-0.3196	0.0653	9.9e-07	3724	23.9545
IP-10	rs143799975	A	G	0.9949	-0.7551	0.1638	4.01e-06	3724	21.2511
IP-10	rs4862111	T	C	0.2313	0.1448	0.0317	4.84e-06	3724	20.865
IP-10	rs7645625	T	G	0.5724	-0.1116	0.0236	2.19e-06	3724	22.3617
IP-10	rs113831257	A	G	0.0417	0.3639	0.0641	1.39e-08	3724	32.2291
IP-10	rs8112909	A	G	0.8159	-0.139	0.0297	2.96e-06	3724	21.9037
MCSF	rs9387100	T	C	0.4291	-0.135	0.029	3.34e-06	2498	21.6706
MCSF	rs78296352	T	G	0.0195	0.522	0.111	2.58e-06	2498	22.1154
MCSF	rs34089869	T	C	0.1039	0.2194	0.0462	2.08e-06	2498	22.5522
MCSF	rs62294910	A	G	0.0504	0.3472	0.0687	4.38e-07	2498	25.5415
MCSF	rs56367447	T	C	0.0305	-0.4878	0.0876	2.57e-08	2498	31.0081
MCSF	rs117867915	T	C	0.9793	0.5224	0.1096	1.87e-06	2498	22.7188
MCSF	rs116274860	T	G	0.9908	0.8262	0.1739	2.03e-06	2498	22.5721
MCSF	rs12962919	T	C	0.0644	0.3025	0.0659	4.39e-06	2498	21.0707
MCSF	rs4269021	C	G	0.9101	-0.2459	0.0504	1.05e-06	2498	23.8043
MCSF	rs11963606	C	G	0.9826	-0.5353	0.117	4.73e-06	2498	20.9326
MCSF	rs72723242	T	G	0.0177	-0.4969	0.1083	4.43e-06	2498	21.0514
MCP-1	rs10744620	T	C	0.3748	0.0783	0.0161	1.12e-06	8337	23.6522
MCP-1	rs12075	A	G	0.523	0.2186	0.0154	1.36e-45	8337	201.492
MCP-1	rs7632755	A	G	0.0647	0.2984	0.0315	2.79e-21	8337	89.738
MCP-1	rs7517040	A	G	0.2334	-0.097	0.019	3.41e-07	8337	26.0637
MCP-1	rs7033586	A	G	0.968	-0.22	0.0467	2.43e-06	8337	22.1928
MCP-1	rs111995966	T	G	0.9297	0.1428	0.0309	3.79e-06	8337	21.357
MCP-1	rs7197349	A	G	0.8124	0.0971	0.0206	2.4e-06	8337	22.218
MCP-1	rs2288370	T	C	0.6304	-0.1036	0.0162	1.56e-10	8337	40.8968
MCP-1	rs12073356	A	G	0.0686	-0.1436	0.031	3.49e-06	8337	21.4578
MCP-1	rs56212190	T	C	0.0519	0.1799	0.0372	1.32e-06	8337	23.3871
MCP-1	rs146522229	T	C	0.0047	-0.5942	0.1161	3.09e-07	8337	26.1939
MCP-1	rs143815843	A	G	0.0315	-0.2049	0.0447	4.61e-06	8337	21.0121
MCP-1	rs2036297	A	G	0.384	0.1182	0.016	1.3e-13	8337	54.5752
MCP-1	rs9317045	A	C	0.8618	0.1157	0.0235	8.43e-07	8337	24.2399
MCP-3	rs2838065	A	G	0.2719	-0.221	0.0479	3.92e-06	1099	21.287
MCP-3	rs28394764	A	T	0.9696	0.597	0.1282	3.19e-06	1099	21.6857
MCP-3	rs3129806	T	C	0.5729	-0.1975	0.0433	4.98e-06	1099	20.8046
MCP-3	rs10892381	T	C	0.6629	0.2432	0.0473	2.69e-07	1099	26.4366
MCP-3	rs62492260	T	G	0.1886	-0.2802	0.0578	1.23e-06	1099	23.5007
MCP-3	rs117286643	A	G	0.0225	0.6934	0.1474	2.54e-06	1099	22.1296
MIF	rs2330634	C	G	0.3681	0.1549	0.0249	4.57e-10	3533	38.6994
MIF	rs2294689	C	G	0.3018	-0.1338	0.0287	3.04e-06	3533	21.7344
MIF	rs11551183	C	G	0.9756	0.3666	0.0795	4e-06	3533	21.2643
MIF	rs113218956	A	G	0.0044	-0.8789	0.1876	2.82e-06	3533	21.9489
MIF	rs141009259	T	C	0.9886	-0.6194	0.1285	1.44e-06	3533	23.2347
MIF	rs78098071	T	C	0.9809	-0.4583	0.0915	5.51e-07	3533	25.0875
MIF	rs12594190	A	G	0.7008	0.1321	0.0266	6.85e-07	3533	24.6628
MIF	rs3814097	A	G	0.5533	-0.1163	0.0251	3.55e-06	3533	21.469
MIF	rs35890933	T	G	0.8474	0.1676	0.0365	4.46e-06	3533	21.0845
MIF	rs13142904	T	C	0.0896	-0.2232	0.0425	1.47e-07	3533	27.581
MIG	rs11177248	A	G	0.0351	0.3157	0.0667	2.22e-06	3724	22.4026
MIG	rs139010077	T	C	0.0169	0.4337	0.0943	4.19e-06	3724	21.1522
MIG	rs6679677	A	C	0.1458	0.1628	0.0327	6.51e-07	3724	24.7864
MIG	rs1796086	T	C	0.9127	-0.2172	0.04	5.62e-08	3724	29.4849
MIG	rs191555775	A	T	0.909	0.2279	0.0412	3.28e-08	3724	30.5981
MIG	rs816960	T	C	0.3692	-0.1179	0.0242	1.15e-06	3724	23.7354
MIG	rs112861654	A	G	0.9454	-0.2682	0.0527	3.64e-07	3724	25.8998
MIG	rs62562991	A	G	0.0097	0.6239	0.1259	7.24e-07	3724	24.5572
MIG	rs13143163	C	G	0.0512	0.2735	0.0582	2.62e-06	3724	22.0835
MIG	rs111607343	A	G	0.0134	-0.5235	0.1119	2.93e-06	3724	21.8863
MIG	rs77086208	T	C	0.0286	0.327	0.0694	2.5e-06	3724	22.2012
MIG	rs55876513	T	G	0.7131	0.1638	0.0254	1.05e-10	3724	41.5873
MIG	rs117831247	T	C	0.0056	-0.8819	0.173	3.45e-07	3724	25.9864
MIP-1α	rs184154340	A	G	0.0304	0.3251	0.0689	2.4e-06	3561	22.2636
MIP-1α	rs6900267	A	C	0.9308	-0.2472	0.0515	1.6e-06	3561	23.04
MIP-1α	rs12690897	A	G	0.292	0.1215	0.026	3.07e-06	3561	21.8376
MIP-1α	rs57786342	A	G	0.2336	0.139	0.0283	8.91e-07	3561	24.1244
MIP-1α	rs60198979	A	G	0.0788	-0.2154	0.0455	2.22e-06	3561	22.4114
MIP-1α	rs116615337	A	G	0.4232	0.1286	0.0278	3.66e-06	3561	21.3989
MIP-1β	rs113877493	T	C	0.1645	-0.607	0.0217	3.67e-172	8287	782.452
MIP-1β	rs76582507	A	G	0.0156	0.3259	0.0676	1.42e-06	8287	23.2421
MIP-1β	rs2411161	T	C	0.9508	0.1719	0.0365	2.55e-06	8287	22.1802
MIP-1β	rs6908843	A	G	0.1684	0.0997	0.0209	1.78e-06	8287	22.7561
MIP-1β	rs116237296	A	G	0.0054	0.5284	0.1115	2.15e-06	8287	22.4582
MIP-1β	rs9793308	A	G	0.6036	0.0842	0.0177	2.04e-06	8287	22.6296
MIP-1β	rs281748	C	G	0.7041	-0.0794	0.0171	3.28e-06	8287	21.56
MIP-1β	rs72799710	T	C	0.1514	-0.1037	0.0217	1.79e-06	8287	22.8369
MIP-1β	rs117657747	A	G	0.0526	0.2089	0.0453	4.01e-06	6268	21.2657
MIP-1β	rs113010081	T	C	0.867	-0.5799	0.0236	1.57e-133	8287	603.785
MIP-1β	rs76356863	A	T	0.9852	-0.3456	0.0667	2.22e-07	8287	26.847
MIP-1β	rs5743614	T	C	0.1278	0.1115	0.0232	1.57e-06	8287	23.098
MIP-1β	rs1564708	T	C	0.278	-0.1697	0.0187	1.29e-19	8287	82.3532
MIP-1β	rs141102180	T	G	0.0449	0.3298	0.0392	3.75e-17	8287	70.783
MIP-1β	rs3760440	A	G	0.6437	0.1242	0.0162	1.73e-14	8287	58.7778
MIP-1β	rs79068918	C	G	0.0909	0.2674	0.0271	5.54e-23	8287	97.3608
MIP-1β	rs17138331	A	G	0.9092	-0.1434	0.0295	1.13e-06	8287	23.6295
MIP-1β	rs1437220	T	C	0.9207	0.1437	0.0315	4.92e-06	8287	20.811
MIP-1β	rs117453826	A	G	0.981	-0.5907	0.0591	1.53e-23	8287	99.8985
MIP-1β	rs72791296	T	C	0.0349	0.2364	0.0466	3.97e-07	8287	25.7349
MIP-1β	rs76776296	A	G	0.9806	0.313	0.0598	1.63e-07	8287	27.3959
PDGF-BB	rs13412535	A	G	0.1892	0.3317	0.0214	2.89e-54	8337	240.25
PDGF-BB	rs73162807	A	C	0.0259	-0.2313	0.0499	3.55e-06	8337	21.4857
PDGF-BB	rs4965869	T	C	0.2446	0.1843	0.0181	2.22e-24	8337	103.68
PDGF-BB	rs11766649	A	G	0.8018	0.0902	0.0196	3.96e-06	8337	21.1788
PDGF-BB	rs35859699	A	G	0.0109	-0.3854	0.0838	4.22e-06	8337	21.1512
PDGF-BB	rs116445074	T	G	0.0184	0.2869	0.0587	1.02e-06	8337	23.8883
PDGF-BB	rs9941733	A	G	0.8364	0.1165	0.0227	3.02e-07	8337	26.3391
PDGF-BB	rs13037046	A	T	0.1871	-0.0948	0.0206	3.96e-06	8337	21.1779
PDGF-BB	rs72777070	T	G	0.7854	-0.1048	0.02	1.56e-07	8337	27.4576
PDGF-BB	rs55680718	T	C	0.1173	-0.1359	0.0245	2.96e-08	8337	30.7685
PDGF-BB	rs2324229	T	C	0.6134	0.0884	0.0161	4.02e-08	8337	30.1476
PDGF-BB	rs12289510	A	G	0.4767	-0.0772	0.0158	1e-06	8337	23.8737
PDGF-BB	rs9936075	A	G	0.6436	-0.0767	0.0163	2.68e-06	8337	22.1419
PDGF-BB	rs11247305	C	G	0.9376	-0.1687	0.0364	3.47e-06	8337	21.4797
RANTES	rs147509526	T	C	0.0333	-0.3558	0.0715	6.57e-07	3454	24.7628
RANTES	rs62438851	A	G	0.8961	-0.1904	0.0413	4.01e-06	3454	21.2537
RANTES	rs9675798	T	G	0.9466	-0.2583	0.0552	2.89e-06	3454	21.8963
RANTES	rs72793342	A	G	0.2003	-0.1505	0.0307	9.08e-07	3454	24.0324
RANTES	rs112072646	A	G	0.0204	0.4209	0.0859	9.62e-07	3454	24.0089
RANTES	rs2251660	A	C	0.8627	0.1831	0.0356	2.69e-07	3454	26.4531
RANTES	rs2731672	T	C	0.267	-0.1242	0.0272	4.83e-06	3454	20.85
RANTES	rs7170339	C	G	0.0197	-0.4283	0.0904	2.19e-06	3454	22.4471
RANTES	rs7000423	T	C	0.6274	-0.1314	0.0252	1.85e-07	3454	27.1888
RANTES	rs74472919	T	C	0.0434	0.3547	0.06	3.35e-09	3454	34.9478
SCF	rs13412535	A	G	0.1892	-0.1065	0.0213	5.59e-07	8334	25
SCF	rs113127926	A	C	0.0418	0.1974	0.0418	2.34e-06	8334	22.3019
SCF	rs1568119	T	C	0.0051	-0.5946	0.1129	1.37e-07	8334	27.7372
SCF	rs72678285	A	T	0.8512	0.1062	0.0231	4.43e-06	8334	21.1361
SCF	rs78666213	T	G	0.9797	-0.2845	0.0574	7.15e-07	8334	24.5664
SCF	rs78369473	T	C	0.0266	-0.2256	0.0484	3.14e-06	8334	21.7264
SCF	rs4841899	T	C	0.7421	-0.1002	0.0178	1.67e-08	8334	31.688
SCF	rs1557570	T	G	0.2954	0.1172	0.0169	4.13e-12	8334	48.093
SCF	rs80271436	A	G	0.0263	-0.2393	0.0484	7.49e-07	8334	24.4453
SCF	rs635634	T	C	0.206	-0.1035	0.0191	5.71e-08	8334	29.3639
SCF	rs7039247	C	G	0.6644	0.079	0.0168	2.46e-06	8334	22.1124
SCGF-β	rs17876031	A	G	0.324	-0.1496	0.0254	3.67e-09	3721	34.6893
SCGF-β	rs77954165	T	C	0.9528	0.2631	0.0562	2.87e-06	3721	21.9164
SCGF-β	rs12480722	T	C	0.8752	0.1654	0.0353	2.81e-06	3721	21.9544
SCGF-β	rs78217154	T	C	0.9796	0.3942	0.0861	4.72e-06	3721	20.9617
SCGF-β	rs116924815	T	C	0.0273	0.6046	0.0737	2.25e-16	3721	67.2979
SCGF-β	rs13287050	A	T	0.7202	-0.121	0.0263	4.12e-06	3721	21.167
SCGF-β	rs4656185	A	G	0.2892	0.2103	0.0254	1.29e-16	3721	68.5506
SCGF-β	rs149009264	A	G	0.9848	0.4551	0.0985	3.79e-06	3721	21.3472
SCGF-β	rs143829871	T	C	0.9047	-0.1866	0.0399	2.85e-06	3721	21.8714
SCGF-β	rs7815967	T	C	0.1991	0.1325	0.0288	4.37e-06	3721	21.1664
SCGF-β	rs264157	A	G	0.4743	0.1079	0.0233	3.69e-06	3721	21.4452
SCGF-β	rs1149926	T	C	0.0239	-0.3458	0.0749	3.92e-06	3721	21.315
SCGF-β	rs151194174	A	G	0.0187	0.4536	0.0941	1.45e-06	3721	23.2363
SCGF-β	rs117716477	A	C	0.0199	0.8242	0.084	1.03e-22	3721	96.2735
SCGF-β	rs112346514	T	C	0.0302	-0.3261	0.0703	3.54e-06	3721	21.5175
SCGF-β	rs150733161	T	C	0.0142	-0.5255	0.112	2.69e-06	3721	22.0145
SCGF-β	rs139413256	A	G	0.0139	-0.5174	0.1076	1.53e-06	3721	23.1222
SCGF-β	rs34911860	A	G	0.0291	-0.3674	0.0787	3e-06	3721	21.7936
SDF-1α	rs78037609	A	G	0.0104	-0.6261	0.1334	2.67e-06	7829	22.028
SDF-1α	rs149893336	A	G	0.993	-0.494	0.1082	4.93e-06	7829	20.8449
SDF-1α	rs78883416	C	G	0.308	-0.0871	0.0182	1.76e-06	7829	22.9031
SDF-1α	rs3988298	T	C	0.1042	-0.1263	0.0266	2.12e-06	7829	22.5446
SDF-1α	rs62194947	T	C	0.2632	-0.0852	0.0185	4.27e-06	7829	21.2098
SDF-1α	rs10474392	A	G	0.334	0.0934	0.0177	1.38e-07	7829	27.845
SDF-1α	rs1600396	A	G	0.8096	-0.0933	0.0204	4.94e-06	7829	20.9172
SDF-1α	rs12141941	T	C	0.7493	-0.0881	0.0186	2.26e-06	7829	22.435
SDF-1α	rs10013755	A	T	0.9929	0.5188	0.0995	1.85e-07	7829	27.1865
TNF-α	rs10834997	A	G	0.6924	-0.123	0.0256	1.53e-06	3493	23.085
TNF-α	rs79105320	A	G	0.0112	0.5573	0.1177	2.21e-06	3493	22.4195
TNF-α	rs111332265	A	G	0.9696	-0.3678	0.0745	7.91e-07	3493	24.3731
TNF-α	rs7256693	T	C	0.8925	-0.1841	0.04	4.11e-06	3493	21.183
TNF-α	rs115669577	A	G	0.0038	0.981	0.1994	8.63e-07	3493	24.204
TNF-β	rs78296352	T	G	0.0252	1.2028	0.1366	1.28e-18	1566	77.5328
TNF-β	rs75240021	C	G	0.071	0.3713	0.0772	1.49e-06	1566	23.1321
TNF-β	rs10925040	T	C	0.371	0.1738	0.0372	2.93e-06	1566	21.828
TNF-β	rs753274	T	C	0.6085	-0.1725	0.037	3.14e-06	1566	21.7358
TNF-β	rs7629875	A	G	0.9443	0.3841	0.0774	6.9e-07	1566	24.6267
TRAIL	rs17434886	T	C	0.1949	-0.0918	0.0199	4.2e-06	8230	21.2804
TRAIL	rs28521641	A	T	0.963	-0.7004	0.0445	7.79e-56	8230	247.726
TRAIL	rs747324	T	C	0.2828	-0.0826	0.0178	3.34e-06	8230	21.5338
TRAIL	rs138987090	A	G	0.9857	-0.7264	0.0749	2.97e-22	8230	94.0563
TRAIL	rs74778900	T	C	0.0238	0.5791	0.0531	9.9e-28	8230	118.937
TRAIL	rs79287178	A	G	0.0389	-0.4304	0.042	1.17e-24	8230	105.014
TRAIL	rs72899452	T	C	0.0977	0.1223	0.0264	3.75e-06	8230	21.4608
TRAIL	rs13278062	T	G	0.5589	0.08	0.0157	3.33e-07	8230	25.9645
TRAIL	rs28431810	C	G	0.8874	-0.1216	0.0252	1.41e-06	8230	23.2845
TRAIL	rs550057	T	C	0.3049	-0.0783	0.0169	3.71e-06	8230	21.466
TRAIL	rs193112415	T	C	0.9809	-1.0456	0.062	1.01e-63	8230	284.412
TRAIL	rs57396456	T	C	0.9755	-0.5641	0.0516	7.71e-28	8230	119.512
TRAIL	rs148051545	T	C	0.0114	-0.4211	0.0843	5.84e-07	8230	24.9526
TRAIL	rs62093514	T	C	0.0239	1.0459	0.0549	5.8e-81	8230	362.941
TRAIL	rs75928541	A	G	0.0188	0.2784	0.0591	2.44e-06	8230	22.1903
TRAIL	rs73039026	A	C	0.9821	-0.3098	0.0634	1.02e-06	8230	23.8773
VEGF	rs10411345	C	G	0.7823	-0.1041	0.0218	1.73e-06	7162	22.8028
VEGF	rs12456390	T	C	0.6772	-0.0818	0.0179	4.88e-06	7162	20.8834
VEGF	rs8045833	A	G	0.2132	0.103	0.0211	1.01e-06	7162	23.8292
VEGF	rs7030781	A	T	0.5878	0.1403	0.0172	3.45e-16	7162	66.5363
VEGF	rs6921438	A	G	0.4691	-0.4866	0.0174	4.11e-172	7162	782.07
VEGF	rs10934631	T	C	0.8517	-0.1132	0.0244	3.61e-06	7162	21.5235
VEGF	rs9472183	A	G	0.4547	-0.1264	0.017	9.54e-14	7162	55.2836
VEGF	rs10967186	T	C	0.578	0.0899	0.0169	1.09e-07	7162	28.2974
VEGF	rs4082730	A	G	0.0305	0.2455	0.0533	4.12e-06	7162	21.2153
VEGF	rs13209117	A	G	0.2474	0.1253	0.02	3.7e-10	7162	39.2502
VEGF	rs73418461	A	G	0.0266	-0.2498	0.0521	1.61e-06	7162	22.9884
VEGF	rs73872715	T	C	0.0045	-0.6079	0.1299	2.86e-06	7162	21.9001
VEGF	rs3108686	A	C	0.0038	-0.7967	0.1702	2.86e-06	5143	21.9114
VEGF	rs10761731	A	T	0.6204	-0.1146	0.0174	4.31e-11	7162	43.3781
VEGF	rs143479231	A	G	0.0363	-0.2628	0.0489	7.9e-08	7162	28.8824
Abbreviations: SE,standard error; EAF,effect allele frequency; SNPs,single nucleotide polymorphisms.

## Sheet: Table S4
Supplementary Data Table S4. Characteristics of the genetic instrument variables for Heart Failure at the genome-wide significance level (p<5×10–5)
Disease	Samplesize	SNPs	Effect_allele	Other_allele	Chr	Position	SE	P-value	Beta	EAF	F statistics
HF	977323	rs182787584	G	A	1	105480026	0.0159	8.45e-06	0.0707	NA	19.7717
HF	977323	rs12119144	G	T	1	16130585	0.0096	6.21e-06	-0.0435	NA	20.5322
HF	977323	rs12030690	C	G	1	38258007	0.0092	3.36e-05	0.0383	NA	17.3309
HF	977323	rs2501885	T	G	1	210658843	0.0083	4.91e-05	-0.0337	NA	16.4856
HF	977323	rs1171040	A	G	1	190400984	0.0094	3.92e-05	0.0386	NA	16.8624
HF	977323	rs72652598	T	C	1	24882927	0.0159	2.38e-05	0.0674	NA	17.9691
HF	977323	rs55751848	G	C	1	57018257	0.0089	1.65e-06	-0.0425	NA	22.8033
HF	977323	rs4657456	T	C	1	165591441	0.0093	9.6e-06	0.0412	NA	19.6259
HF	977323	rs72688573	C	T	1	50746997	0.028	1.94e-05	0.1197	NA	18.2756
HF	977323	rs593467	A	G	1	70584460	0.0118	3.36e-06	-0.0548	NA	21.5674
HF	977323	rs660240	C	T	1	109817838	0.0097	3.25e-10	0.0611	NA	39.677
HF	977323	rs35054810	A	G	1	222722282	0.0143	3.76e-07	0.0725	NA	25.7042
HF	977323	rs77932705	C	T	1	244124696	0.0239	3.98e-05	0.098	NA	16.8134
HF	977323	rs111940911	T	C	1	118543242	0.0269	4.46e-05	0.11	NA	16.7217
HF	977323	rs17496249	G	A	2	37102249	0.0079	2.58e-06	-0.0372	NA	22.1734
HF	977323	rs7559452	G	A	2	3885011	0.0102	4.76e-06	0.0468	NA	21.0519
HF	977323	rs4973416	G	A	2	232349536	0.0096	3.74e-05	0.0395	NA	16.9298
HF	977323	rs7369998	A	G	2	125815568	0.0126	2.9e-06	-0.059	NA	21.9262
HF	977323	rs77945569	A	G	2	75164700	0.023	2.91e-05	-0.0961	NA	17.4579
HF	977323	rs12477245	T	C	2	107584422	0.0236	4.43e-07	0.1192	NA	25.5111
HF	977323	rs13389150	G	T	2	75796164	0.0109	1.43e-05	0.0474	NA	18.9105
HF	977323	rs80087882	A	G	2	201379864	0.0125	1.17e-06	0.0609	NA	23.7364
HF	977323	rs7599609	A	G	2	201177653	0.0079	2.12e-05	0.0334	NA	17.8747
HF	977323	rs2053865	T	C	2	162715135	0.0079	2.7e-05	0.0333	NA	17.7678
HF	977323	rs72844714	A	C	2	133386122	0.0121	3.88e-06	0.0559	NA	21.3429
HF	977323	rs4674377	G	T	2	220201272	0.0089	4.74e-05	-0.0363	NA	16.6354
HF	977323	rs4832266	G	C	2	86488303	0.0141	8.03e-06	-0.0628	NA	19.8372
HF	977323	rs62149420	G	A	2	61094810	0.0158	1.56e-05	-0.0682	NA	18.6318
HF	977323	rs78452491	G	A	2	186626025	0.0373	6.15e-06	0.1688	NA	20.4799
HF	977323	rs4376020	A	T	3	5397743	0.0123	6.02e-07	-0.0612	NA	24.7567
HF	977323	rs7372730	G	C	3	49790682	0.009	2.49e-05	-0.0381	NA	17.9211
HF	977323	rs7623430	C	G	3	36211343	0.0086	5.89e-06	-0.0392	NA	20.7766
HF	977323	rs7621825	T	C	3	56960518	0.0088	2.36e-05	-0.037	NA	17.6782
HF	977323	rs9815816	C	T	3	85930582	0.0099	1.29e-06	0.0479	NA	23.41
HF	977323	rs55692624	T	C	3	126217308	0.0086	5.29e-06	-0.0392	NA	20.7766
HF	977323	rs150638501	C	T	3	108783003	0.0293	4.93e-05	0.1188	NA	16.4398
HF	977323	rs12634436	T	A	3	115402685	0.012	4.4e-05	-0.0492	NA	16.81
HF	977323	rs17273200	A	T	3	77716967	0.0086	7.88e-06	-0.0385	NA	20.0412
HF	977323	rs2972506	C	T	3	115478263	0.012	1.19e-05	0.0525	NA	19.1406
HF	977323	rs17047811	C	T	3	68583643	0.0101	2.1e-05	-0.0431	NA	18.2101
HF	977323	rs34700313	A	G	3	23893940	0.0079	4.5e-05	0.0324	NA	16.8204
HF	977323	rs55840060	T	C	3	126014376	0.0081	2.88e-05	0.0338	NA	17.4126
HF	977323	rs11545169	T	G	3	184020542	0.0108	1.31e-05	-0.0472	NA	19.1001
HF	977323	rs34862119	T	C	4	147576290	0.0126	5.99e-06	-0.0569	NA	20.3931
HF	977323	rs116380041	T	G	4	161260381	0.0244	3.6e-05	0.1007	NA	17.0325
HF	977323	rs62652514	A	T	4	21236041	0.0122	6.95e-06	-0.055	NA	20.3238
HF	977323	rs10938398	A	G	4	45186139	0.008	1.19e-06	0.0389	NA	23.6439
HF	977323	rs11722972	G	T	4	69897984	0.0114	4.94e-06	-0.0519	NA	20.7265
HF	977323	rs190402034	A	C	4	15683329	0.0275	6.38e-06	0.1239	NA	20.2991
HF	977323	rs7687391	A	C	4	46100852	0.0078	1.26e-05	-0.0342	NA	19.2249
HF	977323	rs897086	A	G	4	91708016	0.0084	2.31e-05	-0.0355	NA	17.8607
HF	977323	rs7669148	G	C	4	64276046	0.0282	1.19e-05	0.1236	NA	19.2105
HF	977323	rs11938486	C	A	4	114449719	0.0089	3.23e-05	0.037	NA	17.2832
HF	977323	rs55935822	C	A	4	20092322	0.0121	1.92e-05	0.0519	NA	18.3977
HF	977323	rs35518360	T	A	4	103146890	0.0164	2.75e-05	0.0688	NA	17.599
HF	977323	rs17042102	A	G	4	111668626	0.0121	5.71e-20	0.1103	NA	83.096
HF	977323	rs34380952	G	C	4	113930875	0.0213	3.64e-05	0.0881	NA	17.1077
HF	977323	rs16901329	G	C	5	11160703	0.0195	1.63e-05	0.0839	NA	18.5121
HF	977323	rs77991703	A	C	5	68821415	0.0195	5.27e-06	0.089	NA	20.831
HF	977323	rs11745324	A	G	5	137012171	0.0095	2.34e-08	-0.0528	NA	30.8902
HF	977323	rs72804710	C	G	5	142880532	0.0101	3.99e-05	0.0414	NA	16.8019
HF	977323	rs6872688	G	T	5	166360068	0.0126	2.01e-05	-0.0538	NA	18.2315
HF	977323	rs10040383	G	A	5	140568131	0.0106	3.08e-05	-0.0442	NA	17.3873
HF	977323	rs183839216	T	C	5	106049736	0.0289	2.39e-05	0.1223	NA	17.9084
HF	977323	rs4271701	A	C	5	513785	0.0085	3.82e-05	-0.0349	NA	16.8583
HF	977323	rs4365903	T	C	6	88282653	0.0116	3.78e-05	-0.0477	NA	16.9091
HF	977323	rs117734706	A	G	6	152501110	0.0271	1.91e-05	-0.116	NA	18.3222
HF	977323	rs2496630	C	T	6	41426714	0.0305	4.23e-05	0.1249	NA	16.7697
HF	977323	rs780293	A	G	6	74031817	0.0083	1.77e-05	0.0358	NA	18.6042
HF	977323	rs34592354	A	G	6	163161404	0.0124	4.79e-05	-0.0503	NA	16.4548
HF	977323	rs7766436	T	C	6	22598259	0.0086	3.76e-06	0.04	NA	21.6333
HF	977323	rs1510226	C	T	6	160816409	0.0285	1.27e-08	0.162	NA	32.3102
HF	977323	rs55949718	T	C	6	117559693	0.0142	1.46e-06	-0.0685	NA	23.2704
HF	977323	rs4135240	C	T	6	36647680	0.0084	6.84e-09	-0.0486	NA	33.4745
HF	977323	rs9503936	C	A	6	4145534	0.0084	2.57e-05	0.0354	NA	17.7602
HF	977323	rs6922885	C	T	6	79849376	0.008	2.41e-06	-0.0377	NA	22.2077
HF	977323	rs55730499	T	C	6	161005610	0.0157	1.83e-11	0.1058	NA	45.4121
HF	977323	rs340378	A	C	7	35400367	0.0086	3.61e-05	0.0354	NA	16.9438
HF	977323	rs118034907	T	C	7	112771891	0.0238	2.54e-05	0.1002	NA	17.7248
HF	977323	rs35005436	C	T	7	74134911	0.0116	4.37e-06	0.0533	NA	21.1124
HF	977323	rs117113974	G	A	7	45086986	0.0269	4.38e-05	0.1098	NA	16.661
HF	977323	rs112540356	G	A	7	7615332	0.0195	1.27e-05	0.0852	NA	19.0902
HF	977323	rs6945757	A	G	7	129611332	0.0105	4.79e-05	0.0426	NA	16.4604
HF	977323	rs3137	A	G	7	99130875	0.0124	1.22e-05	-0.054	NA	18.9646
HF	977323	rs11977894	A	T	7	16032409	0.0203	1.11e-05	-0.0891	NA	19.2647
HF	977323	rs76117960	C	T	7	33441523	0.0113	2.71e-06	0.0528	NA	21.8329
HF	977323	rs10952517	A	T	7	141878796	0.0085	3.2e-06	-0.0394	NA	21.486
HF	977323	rs117946505	A	T	7	143788661	0.0283	2.79e-05	0.1187	NA	17.5925
HF	977323	rs117925145	G	A	7	12866711	0.0391	4.43e-06	0.1797	NA	21.1224
HF	977323	rs886751	C	T	7	28883149	0.0126	1.83e-05	-0.0538	NA	18.2315
HF	977323	rs10957642	T	G	8	74042963	0.0078	2.34e-05	-0.033	NA	17.8994
HF	977323	rs73200714	A	G	8	10534097	0.0118	3.37e-06	-0.055	NA	21.7251
HF	977323	rs2980858	C	T	8	126501177	0.0086	3.04e-06	-0.04	NA	21.6333
HF	977323	rs12114162	A	C	8	32257662	0.0114	8.88e-06	0.0506	NA	19.7011
HF	977323	rs10112106	C	T	8	5609719	0.008	1.04e-05	0.0351	NA	19.2502
HF	977323	rs10988801	A	C	9	102159382	0.028	1.92e-05	-0.1195	NA	18.2146
HF	977323	rs1556516	C	G	9	22100176	0.0078	1.57e-15	0.0622	NA	63.5904
HF	977323	rs1425567	T	G	9	107476188	0.0088	8.38e-06	-0.039	NA	19.641
HF	977323	rs2051075	T	G	9	126155803	0.0097	3.47e-05	-0.0403	NA	17.261
HF	977323	rs600038	C	T	9	136151806	0.0096	3.68e-09	0.0569	NA	35.1303
HF	977323	rs72704877	C	T	9	10811070	0.0451	5.52e-06	-0.205	NA	20.6612
HF	977323	rs10882816	T	G	10	98311190	0.0085	1.35e-07	-0.0447	NA	27.6552
HF	977323	rs60157195	G	A	10	54669638	0.0142	2.04e-05	0.0606	NA	18.2125
HF	977323	rs72807031	A	T	10	71775096	0.0181	7.43e-07	-0.0895	NA	24.4506
HF	977323	rs4746140	C	G	10	75417249	0.0109	1.1e-09	-0.0666	NA	37.3332
HF	977323	rs114021840	T	C	10	134078825	0.0308	8.62e-06	0.1372	NA	19.843
HF	977323	rs1757223	A	G	10	18514999	0.0106	2.44e-05	-0.0445	NA	17.6242
HF	977323	rs4450091	C	A	10	3069542	0.0127	9.34e-06	0.0564	NA	19.722
HF	977323	rs17617337	T	C	10	121426884	0.0095	3.65e-09	-0.0561	NA	34.8721
HF	977323	rs994980	T	C	10	36411104	0.0081	3.83e-06	0.0375	NA	21.4335
HF	977323	rs118162814	T	C	10	29350237	0.018	1.56e-05	0.0779	NA	18.7297
HF	977323	rs6602637	G	A	10	13214812	0.0103	1.12e-05	-0.0454	NA	19.4284
HF	977323	rs4755717	G	C	11	43602192	0.008	2.38e-06	-0.0379	NA	22.4439
HF	977323	rs1566240	C	T	11	80718383	0.0088	1.31e-05	-0.0382	NA	18.8435
HF	977323	rs61733868	C	T	11	12261007	0.0216	1.02e-06	-0.1057	NA	23.9465
HF	977323	rs7127942	A	C	11	32113354	0.0115	3.43e-05	-0.0475	NA	17.0605
HF	977323	rs10459012	A	C	11	55091574	0.0095	1.49e-06	0.0458	NA	23.2425
HF	977323	rs186973337	A	T	11	39448566	0.0196	1.92e-06	0.0933	NA	22.6595
HF	977323	rs72965058	C	T	11	89030364	0.018	2.45e-05	0.076	NA	17.8272
HF	977323	rs12805761	T	A	11	126102618	0.0139	1.24e-06	-0.0672	NA	23.3727
HF	977323	rs10846742	A	G	12	125308682	0.0111	4.77e-06	-0.0506	NA	20.7805
HF	977323	rs7959441	T	C	12	123363825	0.0173	2.87e-05	-0.0725	NA	17.5624
HF	977323	rs144066268	T	C	12	73190858	0.0182	4.89e-05	0.074	NA	16.5318
HF	977323	rs7961626	A	G	12	51434279	0.008	1.69e-05	-0.0343	NA	18.3827
HF	977323	rs4766578	A	T	12	111904371	0.0079	4.9e-08	-0.0433	NA	30.0415
HF	977323	rs1564765	A	C	12	130104342	0.0255	3.47e-05	0.1055	NA	17.1169
HF	977323	rs148881573	T	C	12	41184518	0.0285	2.3e-05	0.1208	NA	17.9657
HF	977323	rs78957967	G	A	13	74285502	0.0202	1.41e-05	0.0876	NA	18.8064
HF	977323	rs7322503	T	C	13	104398789	0.0153	2.4e-05	-0.0648	NA	17.9377
HF	977323	rs9536335	A	G	13	53586474	0.0089	4.03e-05	0.0364	NA	16.7272
HF	977323	rs10150022	G	A	14	89858683	0.0087	1.35e-06	-0.0419	NA	23.1947
HF	977323	rs146379019	A	G	14	24919716	0.0201	1.18e-05	0.0879	NA	19.1243
HF	977323	rs8017852	A	C	14	74688962	0.012	3.9e-06	-0.0554	NA	21.3136
HF	977323	rs10140862	A	C	14	30144842	0.008	2.2e-05	0.0339	NA	17.9564
HF	977323	rs10152199	C	A	15	25079857	0.0082	2.53e-05	0.0344	NA	17.599
HF	977323	rs17483686	T	A	15	78733390	0.0095	2.85e-07	0.0489	NA	26.4954
HF	977323	rs145650523	C	G	15	34036320	0.0379	1.4e-05	0.1647	NA	18.8846
HF	977323	rs12933508	C	G	16	11474049	0.0081	1.03e-05	-0.0359	NA	19.6435
HF	977323	rs9928980	C	T	16	83577108	0.0092	6.78e-06	-0.0414	NA	20.25
HF	977323	rs56094641	G	A	16	53806453	0.008	1.21e-08	0.0454	NA	32.2056
HF	977323	rs74645218	A	G	16	889767	0.0231	5.05e-06	-0.1052	NA	20.7399
HF	977323	rs113156784	C	T	16	74332052	0.0186	1.85e-05	0.0795	NA	18.2687
HF	977323	rs216215	C	T	17	2140668	0.0087	2.74e-05	-0.0365	NA	17.6014
HF	977323	rs34857493	T	C	17	36889979	0.0084	2.12e-05	-0.0356	NA	17.9615
HF	977323	rs9900681	C	A	17	76757767	0.0079	1.92e-05	-0.0338	NA	18.3054
HF	977323	rs2680705	C	T	17	56495584	0.0098	6.7e-07	0.0486	NA	24.5935
HF	977323	rs12940636	C	T	17	53400110	0.0083	4.71e-06	-0.0381	NA	21.0714
HF	977323	rs578065	G	T	17	15764507	0.0082	7.31e-07	0.0408	NA	24.7567
HF	977323	rs1942269	C	T	18	63365687	0.0115	5.2e-06	0.0524	NA	20.7619
HF	977323	rs11874705	G	A	18	46508620	0.0098	1.75e-06	0.0469	NA	22.9031
HF	977323	rs8085349	G	A	18	57733428	0.0078	1.23e-05	0.0343	NA	19.3374
HF	977323	rs62086689	A	G	18	13842057	0.0079	1.22e-05	0.0344	NA	18.9611
HF	977323	rs1652348	T	C	18	21147509	0.0078	2.48e-06	-0.0367	NA	22.1382
HF	977323	rs10520390	G	C	19	46327831	0.0187	1.37e-06	-0.0902	NA	23.2664
HF	977323	rs17248783	A	G	19	11210314	0.0132	2.77e-05	-0.0552	NA	17.4876
HF	977323	rs11259985	T	A	19	8516677	0.0086	3.01e-05	0.0357	NA	17.2322
HF	977323	rs6510632	C	G	19	1963348	0.0095	4.36e-05	-0.0387	NA	16.5949
HF	977323	rs4801799	G	A	19	49948612	0.0091	2.1e-05	-0.0389	NA	18.2733
HF	977323	rs2144185	C	T	20	10862738	0.0079	4.92e-05	0.0322	NA	16.6134
HF	977323	rs3746508	A	G	20	44588179	0.0105	3.1e-05	-0.0439	NA	17.4804
HF	977323	rs6038585	G	A	20	6671980	0.0088	1.56e-05	-0.0382	NA	18.8435
HF	977323	rs35879609	A	G	20	30583537	0.0221	2.41e-05	0.0934	NA	17.8611
HF	977323	rs1045402	C	G	20	56941728	0.016	1.99e-05	0.0683	NA	18.2222
HF	977323	rs2832275	T	A	21	30602994	0.0107	1.58e-05	0.0463	NA	18.7238
HF	977323	rs7282172	G	C	21	46446861	0.0103	2.62e-05	-0.0431	NA	17.5098
HF	977323	rs218638	C	T	21	37800740	0.0143	1.53e-05	-0.062	NA	18.798
HF	977323	rs2000983	G	C	22	22769943	0.013	2.41e-05	-0.0548	NA	17.7695
HF	977323	rs738140	G	A	22	41884954	0.0084	9.14e-06	-0.0374	NA	19.8237
Abbreviations: SE,standard error; EAF,effect allele frequency; Chr, chromosome; NA,not available; SNPs,single nucleotide polymorphisms.

## Sheet: Table5
Supplementary Data Table S5. Effect estimates of the associations between circulating levels of 41 cytokines and risk of heart failure in MR analyses
Outcome	Exposure	Method	N_snp	Beta	SE	P-value	Beta 95%loci	Beta 95%uci	OR	OR 95%CI	or_uci95
Heart failure	MCP-1	MR Egger	12	-0.0269109	0.0601052	0.663891	-0.144717	0.0908953	0.973448	0.865267	1.09515
Heart failure	MCP-1	Weighted median	12	-0.000480964	0.0284798	0.986526	-0.0563014	0.0553394	0.999519	0.945254	1.0569
Heart failure	MCP-1	Inverse variance weighted	12	0.00306012	0.0256267	0.904949	-0.0471682	0.0532884	1.00306	0.953927	1.05473
Heart failure	MCP-1	Simple mode	12	0.0121976	0.0454141	0.793218	-0.076814	0.101209	1.01227	0.926062	1.10651
Heart failure	MCP-1	Weighted mode	12	0.00821038	0.0313201	0.798055	-0.0531771	0.0695979	1.00824	0.948212	1.07208
Heart failure	IL-6	MR Egger	9	-0.107429	0.124633	0.417256	-0.35171	0.136852	0.89814	0.703484	1.14666
Heart failure	IL-6	Weighted median	9	-0.00602284	0.0388643	0.876844	-0.0821969	0.0701512	0.993995	0.921091	1.07267
Heart failure	IL-6	Inverse variance weighted	9	0.0670397	0.0669933	0.316975	-0.0642672	0.198347	1.06934	0.937754	1.21938
Heart failure	IL-6	Simple mode	9	-0.00702828	0.0464443	0.883464	-0.0980591	0.0840026	0.992996	0.906595	1.08763
Heart failure	IL-6	Weighted mode	9	-0.010175	0.0455045	0.82867	-0.0993638	0.0790138	0.989877	0.905413	1.08222
Heart failure	IL-13	MR Egger	9	0.00442046	0.0256888	0.868246	-0.0459295	0.0547704	1.00443	0.955109	1.0563
Heart failure	IL-13	Weighted median	9	0.00523923	0.0173572	0.762768	-0.0287809	0.0392594	1.00525	0.971629	1.04004
Heart failure	IL-13	Inverse variance weighted	9	0.00971556	0.0143774	0.499198	-0.0184641	0.0378953	1.00976	0.981705	1.03862
Heart failure	IL-13	Simple mode	9	0.0150776	0.0286056	0.612434	-0.0409894	0.0711445	1.01519	0.959839	1.07374
Heart failure	IL-13	Weighted mode	9	0.0030492	0.0172059	0.863741	-0.0306743	0.0367727	1.00305	0.969791	1.03746
Heart failure	RANTES	MR Egger	9	0.0037997	0.0788807	0.962926	-0.150807	0.158406	1.00381	0.860014	1.17164
Heart failure	RANTES	Weighted median	9	0.0737508	0.0293505	0.0119791	0.0162238	0.131278	1.07654	1.01636	1.14028
Heart failure	RANTES	Inverse variance weighted	9	0.0518533	0.028564	0.0694726	-0.00413225	0.107839	1.05322	0.995876	1.11387
Heart failure	RANTES	Simple mode	9	0.0936852	0.0441219	0.0664799	0.00720636	0.180164	1.09821	1.00723	1.19741
Heart failure	RANTES	Weighted mode	9	0.0915418	0.0422862	0.0623201	0.00866083	0.174423	1.09586	1.0087	1.19056
Heart failure	IL-1β	MR Egger	3	0.0813803	0.130249	0.644472	-0.173907	0.336667	1.08478	0.840375	1.40027
Heart failure	IL-1β	Weighted median	3	-0.0568527	0.0510538	0.265458	-0.156918	0.0432128	0.944733	0.854774	1.04416
Heart failure	IL-1β	Inverse variance weighted	3	-0.026316	0.0517747	0.611258	-0.127795	0.0751625	0.974027	0.880034	1.07806
Heart failure	IL-1β	Simple mode	3	-0.0830573	0.073691	0.376745	-0.227492	0.0613771	0.920298	0.796529	1.0633
Heart failure	IL-1β	Weighted mode	3	-0.0843097	0.0789309	0.3973	-0.239014	0.0703947	0.919147	0.787404	1.07293
Heart failure	SDF-1α	MR Egger	6	0.040276	0.10442	0.719346	-0.164387	0.244939	1.0411	0.848413	1.27754
Heart failure	SDF-1α	Weighted median	6	0.00776713	0.0588067	0.894922	-0.107494	0.123028	1.0078	0.898082	1.13092
Heart failure	SDF-1α	Inverse variance weighted	6	-0.0301745	0.0444845	0.497571	-0.117364	0.057015	0.970276	0.889261	1.05867
Heart failure	SDF-1α	Simple mode	6	0.0171698	0.0866743	0.850772	-0.152712	0.187051	1.01732	0.858377	1.20569
Heart failure	SDF-1α	Weighted mode	6	0.030982	0.0827733	0.723531	-0.131254	0.193218	1.03147	0.876995	1.21315
Heart failure	IL-4	MR Egger	12	0.0289395	0.0509154	0.582312	-0.0708548	0.128734	1.02936	0.931597	1.13739
Heart failure	IL-4	Weighted median	12	0.0568092	0.0363789	0.118383	-0.0144935	0.128112	1.05845	0.985611	1.13668
Heart failure	IL-4	Inverse variance weighted	12	0.0187467	0.029621	0.526809	-0.0393104	0.0768037	1.01892	0.961452	1.07983
Heart failure	IL-4	Simple mode	12	-0.0667078	0.0764811	0.401729	-0.216611	0.0831951	0.935469	0.805243	1.08675
Heart failure	IL-4	Weighted mode	12	0.0897966	0.0497569	0.0985387	-0.00772692	0.18732	1.09395	0.992303	1.20601
Heart failure	MIF	MR Egger	5	-0.108438	0.0968281	0.344333	-0.298221	0.0813455	0.897235	0.742138	1.08475
Heart failure	MIF	Weighted median	5	-0.0700439	0.0438125	0.109883	-0.155916	0.0158286	0.932353	0.855631	1.01595
Heart failure	MIF	Inverse variance weighted	5	-0.0458519	0.0333999	0.16981	-0.111316	0.0196119	0.955183	0.894656	1.01981
Heart failure	MIF	Simple mode	5	-0.0862778	0.0595806	0.221162	-0.203056	0.0305	0.917339	0.816233	1.03097
Heart failure	MIF	Weighted mode	5	-0.0841459	0.0650282	0.265326	-0.211601	0.0433094	0.919297	0.809287	1.04426
Heart failure	VEGF	MR Egger	12	-0.0227121	0.0246898	0.379281	-0.0711042	0.0256799	0.977544	0.931365	1.02601
Heart failure	VEGF	Weighted median	12	-0.000290605	0.01582	0.985344	-0.0312978	0.0307166	0.999709	0.969187	1.03119
Heart failure	VEGF	Inverse variance weighted	12	-0.00674198	0.0155106	0.663802	-0.0371428	0.0236588	0.993281	0.963539	1.02394
Heart failure	VEGF	Simple mode	12	0.00799442	0.036352	0.829964	-0.0632555	0.0792443	1.00803	0.938704	1.08247
Heart failure	VEGF	Weighted mode	12	-0.000189474	0.0163101	0.990939	-0.0321572	0.0317782	0.999811	0.968354	1.03229
Heart failure	MIP-1α	MR Egger	5	-0.0748808	0.103573	0.521964	-0.277885	0.128123	0.927854	0.757384	1.13669
Heart failure	MIP-1α	Weighted median	5	-0.0163941	0.0384586	0.669905	-0.0917729	0.0589848	0.98374	0.912312	1.06076
Heart failure	MIP-1α	Inverse variance weighted	5	-0.0123498	0.0328182	0.706685	-0.0766734	0.0519737	0.987726	0.926192	1.05335
Heart failure	MIP-1α	Simple mode	5	-0.0210675	0.0516143	0.704051	-0.122232	0.0800965	0.979153	0.884943	1.08339
Heart failure	MIP-1α	Weighted mode	5	-0.0180949	0.048748	0.729318	-0.113641	0.0774511	0.982068	0.892578	1.08053
Heart failure	GRO-α	MR Egger	10	-0.0123776	0.030617	0.696606	-0.0723869	0.0476318	0.987699	0.930171	1.04878
Heart failure	GRO-α	Weighted median	10	0.0156588	0.0161926	0.333526	-0.0160787	0.0473964	1.01578	0.98405	1.04854
Heart failure	GRO-α	Inverse variance weighted	10	0.020909	0.0130448	0.108966	-0.00465883	0.0464768	1.02113	0.995352	1.04757
Heart failure	GRO-α	Simple mode	10	0.040341	0.0240981	0.128448	-0.00689117	0.0875732	1.04117	0.993133	1.09152
Heart failure	GRO-α	Weighted mode	10	0.00903605	0.0156701	0.578316	-0.0216773	0.0397494	1.00908	0.978556	1.04055
Heart failure	IL-8	MR Egger	8	-0.0157688	0.0345073	0.66377	-0.0834031	0.0518655	0.984355	0.91998	1.05323
Heart failure	IL-8	Weighted median	8	-0.00410473	0.0280233	0.883546	-0.0590304	0.050821	0.995904	0.942678	1.05213
Heart failure	IL-8	Inverse variance weighted	8	-0.0135922	0.0209432	0.516335	-0.0546408	0.0274564	0.9865	0.946825	1.02784
Heart failure	IL-8	Simple mode	8	0.0117803	0.0311002	0.716074	-0.0491761	0.0727367	1.01185	0.952014	1.07545
Heart failure	IL-8	Weighted mode	8	-0.00509096	0.0267947	0.854702	-0.0576085	0.0474266	0.994922	0.944019	1.04857
Heart failure	IFN-γ	MR Egger	9	0.00566247	0.0559502	0.922225	-0.104	0.115325	1.00568	0.901225	1.12224
Heart failure	IFN-γ	Weighted median	9	0.0128854	0.0374469	0.730772	-0.0605105	0.0862814	1.01297	0.941284	1.09011
Heart failure	IFN-γ	Inverse variance weighted	9	0.0253761	0.0300056	0.397713	-0.0334349	0.0841872	1.0257	0.967118	1.08783
Heart failure	IFN-γ	Simple mode	9	-0.000741566	0.0567767	0.989899	-0.112024	0.110541	0.999259	0.894023	1.11688
Heart failure	IFN-γ	Weighted mode	9	0.00461636	0.0516088	0.930924	-0.096537	0.10577	1.00463	0.907976	1.11157
Heart failure	FGF-Basic	MR Egger	5	0.0885783	0.134329	0.55673	-0.174706	0.351862	1.09262	0.839704	1.42171
Heart failure	FGF-Basic	Weighted median	5	0.0436708	0.0515193	0.396629	-0.0573071	0.144649	1.04464	0.944304	1.15563
Heart failure	FGF-Basic	Inverse variance weighted	5	-0.0285331	0.0718628	0.691331	-0.169384	0.112318	0.97187	0.844184	1.11887
Heart failure	FGF-Basic	Simple mode	5	0.0555651	0.0716914	0.481572	-0.08495	0.19608	1.05714	0.918558	1.21662
Heart failure	FGF-Basic	Weighted mode	5	0.0515072	0.0513634	0.3727	-0.0491649	0.152179	1.05286	0.952024	1.16437
Heart failure	TNF-β	MR Egger	4	0.0175609	0.0226594	0.519426	-0.0268515	0.0619733	1.01772	0.973506	1.06393
Heart failure	TNF-β	Weighted median	4	0.018379	0.0171771	0.284632	-0.0152882	0.0520462	1.01855	0.984828	1.05342
Heart failure	TNF-β	Inverse variance weighted	4	0.0182878	0.0156643	0.243017	-0.0124143	0.0489899	1.01846	0.987662	1.05021
Heart failure	TNF-β	Simple mode	4	0.0181034	0.0259942	0.536263	-0.0328452	0.0690521	1.01827	0.967688	1.07149
Heart failure	TNF-β	Weighted mode	4	0.018494	0.0184407	0.389808	-0.0176497	0.0546377	1.01867	0.982505	1.05616
Heart failure	MIP-1β	MR Egger	15	0.0410503	0.0217055	0.0810842	-0.00149257	0.0835931	1.0419	0.998509	1.08719
Heart failure	MIP-1β	Weighted median	15	0.0297426	0.0166754	0.0744855	-0.00294122	0.0624264	1.03019	0.997063	1.06442
Heart failure	MIP-1β	Inverse variance weighted	15	0.0277622	0.0134454	0.0389407	0.00140925	0.0541151	1.02815	1.00141	1.05561
Heart failure	MIP-1β	Simple mode	15	0.0430939	0.0286125	0.154264	-0.0129867	0.0991745	1.04404	0.987097	1.10426
Heart failure	MIP-1β	Weighted mode	15	0.0300353	0.0153381	0.0704381	-2.74392e-05	0.060098	1.03049	0.999973	1.06194
Heart failure	SCGF-β	MR Egger	16	-0.00530313	0.0343128	0.87938	-0.0725563	0.06195	0.994711	0.930013	1.06391
Heart failure	SCGF-β	Weighted median	16	-0.00277916	0.0207212	0.893306	-0.0433927	0.0378344	0.997225	0.957535	1.03856
Heart failure	SCGF-β	Inverse variance weighted	16	0.000681347	0.0168307	0.967708	-0.0323068	0.0336694	1.00068	0.96821	1.03424
Heart failure	SCGF-β	Simple mode	16	-0.000666103	0.0350748	0.985099	-0.0694126	0.0680804	0.999334	0.932942	1.07045
Heart failure	SCGF-β	Weighted mode	16	0.00121783	0.0296314	0.967759	-0.0568597	0.0592954	1.00122	0.944727	1.06109
Heart failure	CTACK	MR Egger	13	0.025758	0.0270959	0.362216	-0.02735	0.0788659	1.02609	0.973021	1.08206
Heart failure	CTACK	Weighted median	13	0.013355	0.0207693	0.520214	-0.0273528	0.0540629	1.01344	0.973018	1.05555
Heart failure	CTACK	Inverse variance weighted	13	0.00917361	0.0152959	0.548677	-0.0208063	0.0391535	1.00922	0.979409	1.03993
Heart failure	CTACK	Simple mode	13	0.00221401	0.0322134	0.946337	-0.0609243	0.0653523	1.00222	0.940894	1.06754
Heart failure	CTACK	Weighted mode	13	0.0162328	0.0276385	0.567872	-0.0379387	0.0704043	1.01637	0.962772	1.07294
Heart failure	HGF	MR Egger	7	0.0399136	0.0707371	0.596953	-0.0987312	0.178558	1.04072	0.905986	1.19549
Heart failure	HGF	Weighted median	7	-0.0012112	0.0385765	0.974953	-0.0768211	0.0743987	0.99879	0.926055	1.07724
Heart failure	HGF	Inverse variance weighted	7	0.000561016	0.031273	0.985687	-0.0607341	0.0618562	1.00056	0.941073	1.06381
Heart failure	HGF	Simple mode	7	-0.0417394	0.0530481	0.461324	-0.145714	0.0622348	0.95912	0.864405	1.06421
Heart failure	HGF	Weighted mode	7	0.0393618	0.0494894	0.456707	-0.0576375	0.136361	1.04015	0.943992	1.1461
Heart failure	IL-5	MR Egger	8	0.0237656	0.0559209	0.685666	-0.0858394	0.133371	1.02405	0.917742	1.14267
Heart failure	IL-5	Weighted median	8	0.0147805	0.028108	0.598994	-0.0403111	0.0698721	1.01489	0.960491	1.07237
Heart failure	IL-5	Inverse variance weighted	8	0.0153503	0.0226881	0.498673	-0.0291184	0.0598191	1.01547	0.971301	1.06164
Heart failure	IL-5	Simple mode	8	0.00935915	0.0411881	0.826739	-0.0713694	0.0900877	1.0094	0.931118	1.09427
Heart failure	IL-5	Weighted mode	8	0.0114589	0.0398001	0.781752	-0.0665494	0.0894672	1.01152	0.935617	1.09359
Heart failure	IP-10	MR Egger	9	0.0510932	0.0613134	0.432179	-0.069081	0.171267	1.05242	0.933251	1.18681
Heart failure	IP-10	Weighted median	9	0.0615911	0.0288829	0.0329706	0.00498061	0.118202	1.06353	1.00499	1.12547
Heart failure	IP-10	Inverse variance weighted	9	0.0688542	0.0230948	0.00286965	0.0235883	0.11412	1.07128	1.02387	1.12089
Heart failure	IP-10	Simple mode	9	0.061663	0.0416916	0.177394	-0.0200524	0.143379	1.0636	0.980147	1.15417
Heart failure	IP-10	Weighted mode	9	0.0592826	0.041816	0.194029	-0.0226767	0.141242	1.06108	0.977578	1.1517
Heart failure	MIG	MR Egger	11	-0.021832	0.0477812	0.65856	-0.115483	0.0718192	0.978405	0.890936	1.07446
Heart failure	MIG	Weighted median	11	-0.0102502	0.0278296	0.712635	-0.0647962	0.0442958	0.989802	0.937258	1.04529
Heart failure	MIG	Inverse variance weighted	11	-0.000146488	0.0250643	0.995337	-0.0492726	0.0489796	0.999854	0.951922	1.0502
Heart failure	MIG	Simple mode	11	-0.0479863	0.0459762	0.321189	-0.1381	0.042127	0.953147	0.871012	1.04303
Heart failure	MIG	Weighted mode	11	-0.0154187	0.0353514	0.671989	-0.0847076	0.0538701	0.9847	0.918781	1.05535
Heart failure	Eotaxin	MR Egger	15	-0.0300877	0.0458579	0.523199	-0.119969	0.0597938	0.97036	0.886948	1.06162
Heart failure	Eotaxin	Weighted median	15	-0.0182646	0.0276719	0.509227	-0.0725015	0.0359723	0.981901	0.930064	1.03663
Heart failure	Eotaxin	Inverse variance weighted	15	-0.00573966	0.0199799	0.773905	-0.0449003	0.033421	0.994277	0.956093	1.03399
Heart failure	Eotaxin	Simple mode	15	-0.0248894	0.0439029	0.579746	-0.110939	0.0611603	0.975418	0.894993	1.06307
Heart failure	Eotaxin	Weighted mode	15	-0.0220711	0.0312919	0.492176	-0.0834032	0.0392611	0.978171	0.91998	1.04004
Heart failure	MCSF	MR Egger	9	-0.0155662	0.0417891	0.720548	-0.0974728	0.0663405	0.984554	0.907127	1.06859
Heart failure	MCSF	Weighted median	9	-0.00678835	0.0242131	0.779203	-0.0542461	0.0406694	0.993235	0.947199	1.04151
Heart failure	MCSF	Inverse variance weighted	9	-0.00805457	0.0193325	0.676946	-0.0459462	0.0298371	0.991978	0.955093	1.03029
Heart failure	MCSF	Simple mode	9	-0.0617351	0.0451812	0.208984	-0.15029	0.02682	0.940132	0.860458	1.02718
Heart failure	MCSF	Weighted mode	9	-0.051927	0.0451936	0.283751	-0.140506	0.0366525	0.949398	0.868918	1.03733
Heart failure	IL-2ra	MR Egger	6	-0.0406907	0.0281443	0.221764	-0.0958535	0.0144721	0.960126	0.908597	1.01458
Heart failure	IL-2ra	Weighted median	6	-0.0286388	0.0216726	0.186357	-0.0711171	0.0138394	0.971767	0.931353	1.01394
Heart failure	IL-2ra	Inverse variance weighted	6	-0.0209231	0.0185509	0.259372	-0.0572828	0.0154366	0.979294	0.944327	1.01556
Heart failure	IL-2ra	Simple mode	6	0.0542119	0.0381101	0.214154	-0.0204838	0.128908	1.05571	0.979725	1.13759
Heart failure	IL-2ra	Weighted mode	6	-0.0314767	0.0205277	0.185761	-0.0717109	0.00875751	0.969014	0.9308	1.0088
Heart failure	SCF	MR Egger	9	0.0390919	0.149413	0.801132	-0.253757	0.331941	1.03987	0.77588	1.39367
Heart failure	SCF	Weighted median	9	-0.0387187	0.0423666	0.36077	-0.121757	0.0443197	0.962021	0.885363	1.04532
Heart failure	SCF	Inverse variance weighted	9	-0.0639382	0.0600163	0.286719	-0.18157	0.0536938	0.938063	0.83396	1.05516
Heart failure	SCF	Simple mode	9	-0.0451036	0.062535	0.491292	-0.167672	0.0774651	0.955898	0.845631	1.08054
Heart failure	SCF	Weighted mode	9	-0.0334308	0.0562823	0.568934	-0.143744	0.0768825	0.967122	0.866109	1.07992
Heart failure	IL-9	MR Egger	4	-0.0476408	0.169894	0.805504	-0.380634	0.285352	0.953476	0.683428	1.33023
Heart failure	IL-9	Weighted median	4	-0.00421074	0.0381385	0.912087	-0.0789621	0.0705407	0.995798	0.924075	1.07309
Heart failure	IL-9	Inverse variance weighted	4	-0.00903478	0.0312954	0.772816	-0.0703737	0.0523041	0.991006	0.932045	1.0537
Heart failure	IL-9	Simple mode	4	-0.00321047	0.0453909	0.948064	-0.0921766	0.0857557	0.996795	0.911944	1.08954
Heart failure	IL-9	Weighted mode	4	-0.00311157	0.0458949	0.950212	-0.0930657	0.0868425	0.996893	0.911134	1.09072
Heart failure	MCP-3	MR Egger	5	0.0181032	0.0814759	0.838432	-0.14159	0.177796	1.01827	0.867977	1.19458
Heart failure	MCP-3	Weighted median	5	-0.000772914	0.024141	0.974459	-0.0480893	0.0465434	0.999227	0.953049	1.04764
Heart failure	MCP-3	Inverse variance weighted	5	0.0021078	0.0227839	0.926291	-0.0425486	0.0467642	1.00211	0.958344	1.04787
Heart failure	MCP-3	Simple mode	5	-0.0043141	0.035049	0.907975	-0.0730101	0.0643819	0.995695	0.929591	1.0665
Heart failure	MCP-3	Weighted mode	5	-0.01283	0.0358268	0.73836	-0.0830506	0.0573907	0.987252	0.920305	1.05907
Heart failure	PDGF-BB	MR Egger	12	0.0193899	0.0413501	0.649183	-0.0616563	0.100436	1.01958	0.940206	1.10565
Heart failure	PDGF-BB	Weighted median	12	-0.0124165	0.0261475	0.634884	-0.0636657	0.0388326	0.98766	0.938319	1.0396
Heart failure	PDGF-BB	Inverse variance weighted	12	0.00167934	0.0209639	0.936153	-0.0394099	0.0427686	1.00168	0.961357	1.0437
Heart failure	PDGF-BB	Simple mode	12	-0.0370297	0.0430589	0.408153	-0.121425	0.0473657	0.963648	0.885657	1.04851
Heart failure	PDGF-BB	Weighted mode	12	-0.0159568	0.0280972	0.581501	-0.0710273	0.0391137	0.98417	0.931436	1.03989
Heart failure	IL-1ra	MR Egger	7	-0.0129959	0.163087	0.939577	-0.332646	0.306654	0.987088	0.717024	1.35887
Heart failure	IL-1ra	Weighted median	7	-0.00537882	0.0414496	0.89675	-0.08662	0.0758623	0.994636	0.917026	1.07881
Heart failure	IL-1ra	Inverse variance weighted	7	0.0118519	0.0454813	0.794409	-0.0772914	0.100995	1.01192	0.92562	1.10627
Heart failure	IL-1ra	Simple mode	7	-0.0914724	0.0950853	0.373198	-0.27784	0.0948948	0.912586	0.757418	1.09954
Heart failure	IL-1ra	Weighted mode	7	-0.0746493	0.0871588	0.424615	-0.245481	0.0961819	0.928069	0.782328	1.10096
Heart failure	IL-16	MR Egger	9	0.00477288	0.0224524	0.837714	-0.0392338	0.0487796	1.00478	0.961526	1.04999
Heart failure	IL-16	Weighted median	9	-0.00238358	0.0171458	0.889436	-0.0359893	0.0312221	0.997619	0.964651	1.03171
Heart failure	IL-16	Inverse variance weighted	9	0.004142	0.0143155	0.772324	-0.0239164	0.0322004	1.00415	0.976367	1.03272
Heart failure	IL-16	Simple mode	9	-0.00736824	0.0268832	0.790964	-0.0600592	0.0453228	0.992659	0.941709	1.04637
Heart failure	IL-16	Weighted mode	9	-0.00380111	0.017811	0.836343	-0.0387106	0.0311084	0.996206	0.962029	1.0316
Heart failure	GCSF	MR Egger	8	0.0431459	0.0489679	0.41216	-0.0528311	0.139123	1.04409	0.94854	1.14927
Heart failure	GCSF	Weighted median	8	0.0104164	0.038013	0.784067	-0.0640891	0.0849219	1.01047	0.937921	1.08863
Heart failure	GCSF	Inverse variance weighted	8	0.0102567	0.0304025	0.735843	-0.0493322	0.0698457	1.01031	0.951865	1.07234
Heart failure	GCSF	Simple mode	8	-0.010595	0.0549912	0.852691	-0.118378	0.0971878	0.989461	0.88836	1.10207
Heart failure	GCSF	Weighted mode	8	0.00586802	0.0463033	0.902717	-0.0848864	0.0966224	1.00589	0.918617	1.10144
Heart failure	IL-10	MR Egger	12	-0.0169244	0.0541434	0.761017	-0.123045	0.0891966	0.983218	0.884223	1.0933
Heart failure	IL-10	Weighted median	12	-0.00497701	0.025325	0.844199	-0.054614	0.04466	0.995035	0.946851	1.04567
Heart failure	IL-10	Inverse variance weighted	12	0.00152322	0.0250909	0.951592	-0.047655	0.0507014	1.00152	0.953463	1.05201
Heart failure	IL-10	Simple mode	12	-0.0574009	0.0606576	0.364315	-0.17629	0.0614881	0.944215	0.838375	1.06342
Heart failure	IL-10	Weighted mode	12	-0.00922308	0.0278393	0.746646	-0.0637882	0.045342	0.990819	0.938204	1.04639
Heart failure	IL-18	MR Egger	12	0.0315134	0.0288635	0.300523	-0.0250591	0.0880859	1.03202	0.975252	1.09208
Heart failure	IL-18	Weighted median	12	0.0183034	0.0198508	0.356502	-0.0206041	0.0572109	1.01847	0.979607	1.05888
Heart failure	IL-18	Inverse variance weighted	12	0.015875	0.0146169	0.277448	-0.0127741	0.0445241	1.016	0.987307	1.04553
Heart failure	IL-18	Simple mode	12	-0.00279848	0.0322658	0.932443	-0.0660394	0.0604425	0.997205	0.936094	1.06231
Heart failure	IL-18	Weighted mode	12	-0.000311032	0.0254229	0.990458	-0.0501399	0.0495178	0.999689	0.951096	1.05076
Heart failure	TNF-α	MR Egger	3	-0.0423738	0.0574667	0.595515	-0.155009	0.0702609	0.958511	0.856408	1.07279
Heart failure	TNF-α	Weighted median	3	-0.0250998	0.0374947	0.503226	-0.0985895	0.0483899	0.975213	0.906115	1.04958
Heart failure	TNF-α	Inverse variance weighted	3	-0.0310714	0.0321223	0.333402	-0.094031	0.0318883	0.969406	0.910255	1.0324
Heart failure	TNF-α	Simple mode	3	-0.0129029	0.0462461	0.806445	-0.103545	0.0777395	0.98718	0.901635	1.08084
Heart failure	TNF-α	Weighted mode	3	-0.0132563	0.0480803	0.808645	-0.107494	0.0809811	0.986831	0.898082	1.08435
Heart failure	IL-7	MR Egger	11	-0.0226841	0.0373515	0.558652	-0.095893	0.0505248	0.977571	0.908561	1.05182
Heart failure	IL-7	Weighted median	11	0.00059786	0.0218873	0.978208	-0.0423013	0.043497	1.0006	0.958581	1.04446
Heart failure	IL-7	Inverse variance weighted	11	0.00377783	0.0170214	0.824356	-0.0295841	0.0371398	1.00378	0.970849	1.03784
Heart failure	IL-7	Simple mode	11	0.00196942	0.0372159	0.958839	-0.0709737	0.0749125	1.00197	0.931486	1.07779
Heart failure	IL-7	Weighted mode	11	0.000189832	0.0235425	0.993725	-0.0459534	0.046333	1.00019	0.955086	1.04742
Heart failure	IL-2	MR Egger	8	-0.0579647	0.0428656	0.225039	-0.141981	0.0260519	0.943683	0.867637	1.02639
Heart failure	IL-2	Weighted median	8	-0.0453321	0.0283985	0.110425	-0.100993	0.010329	0.95568	0.903939	1.01038
Heart failure	IL-2	Inverse variance weighted	8	-0.0360556	0.0217694	0.0976705	-0.0787236	0.00661237	0.964587	0.924295	1.00663
Heart failure	IL-2	Simple mode	8	-0.0551044	0.0383733	0.194142	-0.130316	0.0201072	0.946386	0.877818	1.02031
Heart failure	IL-2	Weighted mode	8	-0.0475327	0.0310175	0.169275	-0.108327	0.0132615	0.953579	0.897334	1.01335
Heart failure	IL-12p70	MR Egger	12	-0.00448178	0.0294406	0.882032	-0.0621855	0.0532219	0.995528	0.939709	1.05466
Heart failure	IL-12p70	Weighted median	12	-9.55595e-05	0.0200355	0.996194	-0.0393651	0.0391739	0.999904	0.9614	1.03995
Heart failure	IL-12p70	Inverse variance weighted	12	0.0037463	0.0172771	0.828336	-0.0301169	0.0376095	1.00375	0.970332	1.03833
Heart failure	IL-12p70	Simple mode	12	0.0350754	0.0470278	0.471399	-0.057099	0.12725	1.0357	0.944501	1.1357
Heart failure	IL-12p70	Weighted mode	12	0.000236852	0.01977	0.990656	-0.0385123	0.038986	1.00024	0.96222	1.03976
Heart failure	TRAIL	MR Egger	13	0.0270131	0.0289385	0.370617	-0.0297063	0.0837325	1.02738	0.970731	1.08734
Heart failure	TRAIL	Weighted median	13	0.0129098	0.0192906	0.503349	-0.0248997	0.0507194	1.01299	0.975408	1.05203
Heart failure	TRAIL	Inverse variance weighted	13	-0.0166074	0.0276126	0.547544	-0.070728	0.0375132	0.98353	0.931715	1.03823
Heart failure	TRAIL	Simple mode	13	-0.00333356	0.0294143	0.911642	-0.0609856	0.0543184	0.996672	0.940837	1.05582
Heart failure	TRAIL	Weighted mode	13	0.0098821	0.0181918	0.596926	-0.0257738	0.045538	1.00993	0.974556	1.04659
Heart failure	IL-17	MR Egger	7	0.0993084	0.0983981	0.359172	-0.093552	0.292169	1.10441	0.910691	1.33933
Heart failure	IL-17	Weighted median	7	0.0501587	0.0440461	0.254796	-0.0361716	0.136489	1.05144	0.964475	1.14624
Heart failure	IL-17	Inverse variance weighted	7	0.0187455	0.0358255	0.600803	-0.0514724	0.0889635	1.01892	0.94983	1.09304
Heart failure	IL-17	Simple mode	7	0.0512567	0.0693409	0.487687	-0.0846516	0.187165	1.05259	0.918832	1.20583
Heart failure	IL-17	Weighted mode	7	0.0580074	0.0626191	0.390003	-0.0647261	0.180741	1.05972	0.937324	1.1981
Heart failure	β-NGF	MR Egger	4	-0.0198418	0.401119	0.965044	-0.806035	0.766352	0.980354	0.446625	2.1519
Heart failure	β-NGF	Weighted median	4	0.0302141	0.0483891	0.532366	-0.0646286	0.125057	1.03068	0.937416	1.13321
Heart failure	β-NGF	Inverse variance weighted	4	0.000658909	0.0555953	0.990544	-0.108308	0.109626	1.00066	0.897351	1.11586
Heart failure	β-NGF	Simple mode	4	0.0863704	0.0726454	0.319999	-0.0560146	0.228755	1.09021	0.945525	1.25703
Heart failure	β-NGF	Weighted mode	4	0.0835105	0.101276	0.470055	-0.11499	0.282011	1.0871	0.891375	1.32579

## Sheet: Table S6
Supplementary Data Table S6. Heterogeneity tests of 41cytokines on heart failure
id.exposure	id.outcome	Outcome	Exposure	Method	Q	Q_df	Q_pval
0i57oW	ebi-a-GCST009541	Heart failure	MCP_1_MCAF	MR Egger	15.9644	10	0.100656
0i57oW	ebi-a-GCST009541	Heart failure	MCP_1_MCAF	Inverse variance weighted	16.4569	11	0.124999
13V8Rm	ebi-a-GCST009541	Heart failure	IL_6	MR Egger	28.7128	7	0.000163216
13V8Rm	ebi-a-GCST009541	Heart failure	IL_6	Inverse variance weighted	39.3059	8	4.31284e-06
1Z0qtZ	ebi-a-GCST009541	Heart failure	IL_13	MR Egger	2.66698	7	0.914007
1Z0qtZ	ebi-a-GCST009541	Heart failure	IL_13	Inverse variance weighted	2.72885	8	0.950205
34UtSz	ebi-a-GCST009541	Heart failure	RANTES	MR Egger	12.0257	7	0.0997161
34UtSz	ebi-a-GCST009541	Heart failure	RANTES	Inverse variance weighted	12.7681	8	0.120083
4LXk9p	ebi-a-GCST009541	Heart failure	IL_1B	MR Egger	1.85711	1	0.172959
4LXk9p	ebi-a-GCST009541	Heart failure	IL_1B	Inverse variance weighted	3.3924	2	0.183379
4M3cOT	ebi-a-GCST009541	Heart failure	SDF_1A	MR Egger	3.11254	4	0.539173
4M3cOT	ebi-a-GCST009541	Heart failure	SDF_1A	Inverse variance weighted	3.66866	5	0.598034
5cw9Yl	ebi-a-GCST009541	Heart failure	IL_4	MR Egger	15.9357	10	0.101489
5cw9Yl	ebi-a-GCST009541	Heart failure	IL_4	Inverse variance weighted	16.037	11	0.139761
6btuZR	ebi-a-GCST009541	Heart failure	MIF	MR Egger	3.3919	3	0.335055
6btuZR	ebi-a-GCST009541	Heart failure	MIF	Inverse variance weighted	3.93768	4	0.414506
6WOzpn	ebi-a-GCST009541	Heart failure	VEGF	MR Egger	14.1807	10	0.164909
6WOzpn	ebi-a-GCST009541	Heart failure	VEGF	Inverse variance weighted	15.1788	11	0.174457
8lKzZb	ebi-a-GCST009541	Heart failure	MIP_1A	MR Egger	0.226538	3	0.973196
8lKzZb	ebi-a-GCST009541	Heart failure	MIP_1A	Inverse variance weighted	0.631714	4	0.959475
8Uudee	ebi-a-GCST009541	Heart failure	GROA	MR Egger	3.02108	8	0.933028
8Uudee	ebi-a-GCST009541	Heart failure	GROA	Inverse variance weighted	4.46522	9	0.878218
8WkhYn	ebi-a-GCST009541	Heart failure	IL_8	MR Egger	6.28964	6	0.391539
8WkhYn	ebi-a-GCST009541	Heart failure	IL_8	Inverse variance weighted	6.29643	7	0.505594
8yD3yq	ebi-a-GCST009541	Heart failure	IFN_G	MR Egger	3.56683	7	0.828097
8yD3yq	ebi-a-GCST009541	Heart failure	IFN_G	Inverse variance weighted	3.74109	8	0.879695
ac22Mc	ebi-a-GCST009541	Heart failure	FGF_BASIC	MR Egger	10.3286	3	0.0159698
ac22Mc	ebi-a-GCST009541	Heart failure	FGF_BASIC	Inverse variance weighted	13.9736	4	0.00737987
BCyWij	ebi-a-GCST009541	Heart failure	TNF_B	MR Egger	0.034005	2	0.983141
BCyWij	ebi-a-GCST009541	Heart failure	TNF_B	Inverse variance weighted	0.0359761	3	0.998205
bWbIHk	ebi-a-GCST009541	Heart failure	MIP_1B	MR Egger	13.6903	13	0.396009
bWbIHk	ebi-a-GCST009541	Heart failure	MIP_1B	Inverse variance weighted	14.3421	14	0.424547
cI2nmX	ebi-a-GCST009541	Heart failure	SCGF_B	MR Egger	18.3436	14	0.191577
cI2nmX	ebi-a-GCST009541	Heart failure	SCGF_B	Inverse variance weighted	18.3972	15	0.242358
CKkLfa	ebi-a-GCST009541	Heart failure	CTACK	MR Egger	6.20124	11	0.859605
CKkLfa	ebi-a-GCST009541	Heart failure	CTACK	Inverse variance weighted	6.75108	12	0.873615
cKNxYz	ebi-a-GCST009541	Heart failure	HGF	MR Egger	1.04082	5	0.959207
cKNxYz	ebi-a-GCST009541	Heart failure	HGF	Inverse variance weighted	1.4255	6	0.964289
dU9uNL	ebi-a-GCST009541	Heart failure	IL_5	MR Egger	1.07855	6	0.982459
dU9uNL	ebi-a-GCST009541	Heart failure	IL_5	Inverse variance weighted	1.10566	7	0.992939
E4UA3a	ebi-a-GCST009541	Heart failure	IP_10	MR Egger	1.78032	7	0.970993
E4UA3a	ebi-a-GCST009541	Heart failure	IP_10	Inverse variance weighted	1.87811	8	0.984523
f2xmzd	ebi-a-GCST009541	Heart failure	MIG	MR Egger	17.4025	9	0.0427738
f2xmzd	ebi-a-GCST009541	Heart failure	MIG	Inverse variance weighted	17.9683	10	0.0555005
FFPezS	ebi-a-GCST009541	Heart failure	EOTAXIN	MR Egger	11.066	13	0.605288
FFPezS	ebi-a-GCST009541	Heart failure	EOTAXIN	Inverse variance weighted	11.414	14	0.653253
fp54vL	ebi-a-GCST009541	Heart failure	M_CSF	MR Egger	11.4429	7	0.120434
fp54vL	ebi-a-GCST009541	Heart failure	M_CSF	Inverse variance weighted	11.5127	8	0.174308
Gdm03u	ebi-a-GCST009541	Heart failure	IL_2RA	MR Egger	2.68192	4	0.612383
Gdm03u	ebi-a-GCST009541	Heart failure	IL_2RA	Inverse variance weighted	3.55421	5	0.615201
hHapnL	ebi-a-GCST009541	Heart failure	SCF	MR Egger	31.4692	7	5.09295e-05
hHapnL	ebi-a-GCST009541	Heart failure	SCF	Inverse variance weighted	34.0461	8	3.98532e-05
i2xamF	ebi-a-GCST009541	Heart failure	IL_9	MR Egger	0.0830829	2	0.95931
i2xamF	ebi-a-GCST009541	Heart failure	IL_9	Inverse variance weighted	0.136533	3	0.987119
jF50oj	ebi-a-GCST009541	Heart failure	MCP_3	MR Egger	6.257	3	0.0997546
jF50oj	ebi-a-GCST009541	Heart failure	MCP_3	Inverse variance weighted	6.34659	4	0.174716
jVbOwb	ebi-a-GCST009541	Heart failure	PDGF_BB	MR Egger	11.7006	10	0.305593
jVbOwb	ebi-a-GCST009541	Heart failure	PDGF_BB	Inverse variance weighted	11.997	11	0.36387
kAJvII	ebi-a-GCST009541	Heart failure	IL_1RA	MR Egger	16.1751	5	0.00636156
kAJvII	ebi-a-GCST009541	Heart failure	IL_1RA	Inverse variance weighted	16.2579	6	0.0124348
ljWr1s	ebi-a-GCST009541	Heart failure	IL_16	MR Egger	2.70779	7	0.910655
ljWr1s	ebi-a-GCST009541	Heart failure	IL_16	Inverse variance weighted	2.70912	8	0.951266
n9WzdF	ebi-a-GCST009541	Heart failure	G_CSF	MR Egger	1.49071	6	0.960109
n9WzdF	ebi-a-GCST009541	Heart failure	G_CSF	Inverse variance weighted	2.2248	7	0.946358
o6JqtR	ebi-a-GCST009541	Heart failure	IL_10	MR Egger	16.4589	10	0.0872277
o6JqtR	ebi-a-GCST009541	Heart failure	IL_10	Inverse variance weighted	16.7079	11	0.116817
Pl6Dvt	ebi-a-GCST009541	Heart failure	IL_18	MR Egger	7.56982	10	0.670775
Pl6Dvt	ebi-a-GCST009541	Heart failure	IL_18	Inverse variance weighted	7.96463	11	0.716469
qu3i4d	ebi-a-GCST009541	Heart failure	TNF_A	MR Egger	0.316671	1	0.573615
qu3i4d	ebi-a-GCST009541	Heart failure	TNF_A	Inverse variance weighted	0.372931	2	0.829887
Tb3iKX	ebi-a-GCST009541	Heart failure	IL_7	MR Egger	11.0488	9	0.272378
Tb3iKX	ebi-a-GCST009541	Heart failure	IL_7	Inverse variance weighted	11.8342	10	0.296308
TPrArx	ebi-a-GCST009541	Heart failure	IL_2	MR Egger	2.71097	6	0.84415
TPrArx	ebi-a-GCST009541	Heart failure	IL_2	Inverse variance weighted	3.063	7	0.879114
X2gdtC	ebi-a-GCST009541	Heart failure	IL_12_P70	MR Egger	8.52041	10	0.57814
X2gdtC	ebi-a-GCST009541	Heart failure	IL_12_P70	Inverse variance weighted	8.63955	11	0.655125
XBWB0B	ebi-a-GCST009541	Heart failure	TRAIL	MR Egger	28.2605	11	0.00295275
XBWB0B	ebi-a-GCST009541	Heart failure	TRAIL	Inverse variance weighted	44.234	12	1.39314e-05
xcxGcw	ebi-a-GCST009541	Heart failure	IL_17	MR Egger	4.16982	5	0.525235
xcxGcw	ebi-a-GCST009541	Heart failure	IL_17	Inverse variance weighted	4.9426	6	0.551196
zpHVfA	ebi-a-GCST009541	Heart failure	B_NGF	MR Egger	8.49112	2	0.0143277
zpHVfA	ebi-a-GCST009541	Heart failure	B_NGF	Inverse variance weighted	8.50253	3	0.0366911

## Sheet: Table S7
Supplementary Data Table S7. Horizontal pleiotropy of 41cytokines on heart failure
id.exposure	id.outcome	outcome	exposure	egger_intercept	se	pval
0i57oW	ebi-a-GCST009541	Heart failure	MCP_1_MCAF	0.00512407	0.00922569	0.590819
13V8Rm	ebi-a-GCST009541	Heart failure	IL_6	0.0236093	0.0146912	0.152082
1Z0qtZ	ebi-a-GCST009541	Heart failure	IL_13	0.00166793	0.00670578	0.81071
34UtSz	ebi-a-GCST009541	Heart failure	RANTES	0.00969121	0.0147429	0.531968
4LXk9p	ebi-a-GCST009541	Heart failure	IL_1B	-0.0316795	0.034842	0.530242
4M3cOT	ebi-a-GCST009541	Heart failure	SDF_1A	-0.00881069	0.0118147	0.497263
5cw9Yl	ebi-a-GCST009541	Heart failure	IL_4	-0.00185977	0.00737399	0.805989
6btuZR	ebi-a-GCST009541	Heart failure	MIF	0.0107523	0.0154758	0.537169
6WOzpn	ebi-a-GCST009541	Heart failure	VEGF	0.00499918	0.00595875	0.421092
8lKzZb	ebi-a-GCST009541	Heart failure	MIP_1A	0.0111235	0.0174751	0.569673
8Uudee	ebi-a-GCST009541	Heart failure	GROA	0.0123591	0.0102845	0.263834
8WkhYn	ebi-a-GCST009541	Heart failure	IL_8	0.000581312	0.00722076	0.938453
8yD3yq	ebi-a-GCST009541	Heart failure	IFN_G	0.00336615	0.00806357	0.688854
ac22Mc	ebi-a-GCST009541	Heart failure	FGF_BASIC	-0.0211487	0.020554	0.379211
BCyWij	ebi-a-GCST009541	Heart failure	TNF_B	0.000341933	0.00770166	0.968622
bWbIHk	ebi-a-GCST009541	Heart failure	MIP_1B	-0.00479319	0.00609266	0.445555
cI2nmX	ebi-a-GCST009541	Heart failure	SCGF_B	0.00164369	0.00812334	0.842561
CKkLfa	ebi-a-GCST009541	Heart failure	CTACK	-0.00525312	0.00708436	0.473919
cKNxYz	ebi-a-GCST009541	Heart failure	HGF	-0.00653004	0.0105285	0.56228
dU9uNL	ebi-a-GCST009541	Heart failure	IL_5	-0.00178841	0.0108622	0.874631
E4UA3a	ebi-a-GCST009541	Heart failure	IP_10	0.00324604	0.0103804	0.763614
f2xmzd	ebi-a-GCST009541	Heart failure	MIG	0.00688461	0.0127268	0.601669
FFPezS	ebi-a-GCST009541	Heart failure	EOTAXIN	0.00377338	0.00639689	0.565386
fp54vL	ebi-a-GCST009541	Heart failure	M_CSF	0.00275274	0.0133233	0.842196
Gdm03u	ebi-a-GCST009541	Heart failure	IL_2RA	0.00718017	0.00768782	0.403194
hHapnL	ebi-a-GCST009541	Heart failure	SCF	-0.0161815	0.021373	0.473698
i2xamF	ebi-a-GCST009541	Heart failure	IL_9	0.010977	0.0474799	0.838664
jF50oj	ebi-a-GCST009541	Heart failure	MCP_3	-0.00430556	0.0207735	0.849077
jVbOwb	ebi-a-GCST009541	Heart failure	PDGF_BB	-0.00322646	0.00641083	0.625665
kAJvII	ebi-a-GCST009541	Heart failure	IL_1RA	0.00353857	0.0221206	0.879169
ljWr1s	ebi-a-GCST009541	Heart failure	IL_16	-0.000246417	0.00675592	0.971923
n9WzdF	ebi-a-GCST009541	Heart failure	G_CSF	-0.0058319	0.0068067	0.424455
o6JqtR	ebi-a-GCST009541	Heart failure	IL_10	0.00272042	0.00699393	0.705453
Pl6Dvt	ebi-a-GCST009541	Heart failure	IL_18	-0.00436407	0.00694545	0.543868
qu3i4d	ebi-a-GCST009541	Heart failure	TNF_A	0.00312441	0.0131724	0.851738
Tb3iKX	ebi-a-GCST009541	Heart failure	IL_7	0.00768473	0.00960795	0.444406
TPrArx	ebi-a-GCST009541	Heart failure	IL_2	0.00422719	0.00712464	0.574636
X2gdtC	ebi-a-GCST009541	Heart failure	IL_12_P70	0.00168614	0.00488501	0.73712
XBWB0B	ebi-a-GCST009541	Heart failure	TRAIL	-0.019649	0.00788014	0.0298498
xcxGcw	ebi-a-GCST009541	Heart failure	IL_17	-0.012053	0.013711	0.419593
zpHVfA	ebi-a-GCST009541	Heart failure	B_NGF	0.00297189	0.0573057	0.963354

## Sheet: Table S8
Supplementary Data Table S8. Leave-one-out Test of 41cytokines on heart failure
Exposure	Outcome	id.exposure	id.outcome	Samplesize	SNP	beta	se	p
MCP_1_MCAF	Heart failure	0i57oW	ebi-a-GCST009541	977323	rs10744620	-0.000359781	0.0269219	0.989337
MCP_1_MCAF	Heart failure	0i57oW	ebi-a-GCST009541	977323	rs111995966	-0.0032705	0.0210655	0.876621
MCP_1_MCAF	Heart failure	0i57oW	ebi-a-GCST009541	977323	rs12073356	0.00312045	0.0273593	0.909194
MCP_1_MCAF	Heart failure	0i57oW	ebi-a-GCST009541	977323	rs12075	0.00576732	0.0329537	0.86107
MCP_1_MCAF	Heart failure	0i57oW	ebi-a-GCST009541	977323	rs146522229	0.0146106	0.0247214	0.554514
MCP_1_MCAF	Heart failure	0i57oW	ebi-a-GCST009541	977323	rs2036297	0.0121865	0.0266042	0.646904
MCP_1_MCAF	Heart failure	0i57oW	ebi-a-GCST009541	977323	rs2288370	0.00314988	0.0279248	0.91019
MCP_1_MCAF	Heart failure	0i57oW	ebi-a-GCST009541	977323	rs56212190	0.00447657	0.0273578	0.870022
MCP_1_MCAF	Heart failure	0i57oW	ebi-a-GCST009541	977323	rs7197349	0.00524253	0.0270031	0.846062
MCP_1_MCAF	Heart failure	0i57oW	ebi-a-GCST009541	977323	rs7517040	0.00183494	0.0270588	0.945934
MCP_1_MCAF	Heart failure	0i57oW	ebi-a-GCST009541	977323	rs7632755	-0.00782752	0.028763	0.785516
MCP_1_MCAF	Heart failure	0i57oW	ebi-a-GCST009541	977323	rs9317045	-0.0019589	0.0266594	0.941425
MCP_1_MCAF	Heart failure	0i57oW	ebi-a-GCST009541	977323	All	0.00306012	0.0256267	0.904949
IL_6	Heart failure	13V8Rm	ebi-a-GCST009541	977323	rs10982213	0.0588758	0.0735831	0.423638
IL_6	Heart failure	13V8Rm	ebi-a-GCST009541	977323	rs113098456	0.0708889	0.0746157	0.342086
IL_6	Heart failure	13V8Rm	ebi-a-GCST009541	977323	rs1333040	0.0130647	0.0315043	0.678363
IL_6	Heart failure	13V8Rm	ebi-a-GCST009541	977323	rs13412535	0.0719618	0.0764261	0.346404
IL_6	Heart failure	13V8Rm	ebi-a-GCST009541	977323	rs2404476	0.0732452	0.0741525	0.323268
IL_6	Heart failure	13V8Rm	ebi-a-GCST009541	977323	rs4684700	0.0724288	0.07413	0.328544
IL_6	Heart failure	13V8Rm	ebi-a-GCST009541	977323	rs72831623	0.0762004	0.0748189	0.308457
IL_6	Heart failure	13V8Rm	ebi-a-GCST009541	977323	rs73273528	0.079647	0.0764884	0.297738
IL_6	Heart failure	13V8Rm	ebi-a-GCST009541	977323	rs76856708	0.0927706	0.0793119	0.242124
IL_6	Heart failure	13V8Rm	ebi-a-GCST009541	977323	All	0.0670397	0.0669933	0.316975
IL_13	Heart failure	1Z0qtZ	ebi-a-GCST009541	977323	rs10995615	0.0103561	0.014769	0.483174
IL_13	Heart failure	1Z0qtZ	ebi-a-GCST009541	977323	rs117795020	0.00777063	0.0145485	0.593258
IL_13	Heart failure	1Z0qtZ	ebi-a-GCST009541	977323	rs12623722	0.00743745	0.0146633	0.612002
IL_13	Heart failure	1Z0qtZ	ebi-a-GCST009541	977323	rs139083458	0.00859186	0.0155376	0.580282
IL_13	Heart failure	1Z0qtZ	ebi-a-GCST009541	977323	rs27949	0.00923165	0.0146612	0.528914
IL_13	Heart failure	1Z0qtZ	ebi-a-GCST009541	977323	rs6799107	0.00927035	0.0146412	0.526622
IL_13	Heart failure	1Z0qtZ	ebi-a-GCST009541	977323	rs6921438	0.0237267	0.0218596	0.277739
IL_13	Heart failure	1Z0qtZ	ebi-a-GCST009541	977323	rs7073807	0.0116162	0.014633	0.42729
IL_13	Heart failure	1Z0qtZ	ebi-a-GCST009541	977323	rs77955971	0.0069789	0.0148754	0.638957
IL_13	Heart failure	1Z0qtZ	ebi-a-GCST009541	977323	All	0.00971556	0.0143774	0.499198
RANTES	Heart failure	34UtSz	ebi-a-GCST009541	977323	rs112072646	0.0424754	0.0317168	0.180503
RANTES	Heart failure	34UtSz	ebi-a-GCST009541	977323	rs147509526	0.0535539	0.031555	0.0896664
RANTES	Heart failure	34UtSz	ebi-a-GCST009541	977323	rs2251660	0.0501909	0.0329683	0.12791
RANTES	Heart failure	34UtSz	ebi-a-GCST009541	977323	rs2731672	0.0553609	0.0317711	0.0814222
RANTES	Heart failure	34UtSz	ebi-a-GCST009541	977323	rs62438851	0.0436865	0.031562	0.166313
RANTES	Heart failure	34UtSz	ebi-a-GCST009541	977323	rs7000423	0.0448226	0.0318493	0.159329
RANTES	Heart failure	34UtSz	ebi-a-GCST009541	977323	rs72793342	0.0437512	0.0301291	0.146467
RANTES	Heart failure	34UtSz	ebi-a-GCST009541	977323	rs74472919	0.0596506	0.0315573	0.058727
RANTES	Heart failure	34UtSz	ebi-a-GCST009541	977323	rs9675798	0.0719929	0.0235875	0.00227202
RANTES	Heart failure	34UtSz	ebi-a-GCST009541	977323	All	0.0518533	0.028564	0.0694726
IL_1B	Heart failure	4LXk9p	ebi-a-GCST009541	977323	rs143319329	-0.0844714	0.0509413	0.097275
IL_1B	Heart failure	4LXk9p	ebi-a-GCST009541	977323	rs61335305	-0.00935561	0.0797494	0.906612
IL_1B	Heart failure	4LXk9p	ebi-a-GCST009541	977323	rs62015704	0.00837834	0.0665421	0.899803
IL_1B	Heart failure	4LXk9p	ebi-a-GCST009541	977323	All	-0.026316	0.0517747	0.611258
SDF_1A	Heart failure	4M3cOT	ebi-a-GCST009541	977323	rs10474392	-0.0356781	0.0469468	0.447273
SDF_1A	Heart failure	4M3cOT	ebi-a-GCST009541	977323	rs12141941	-0.0261119	0.0462041	0.571978
SDF_1A	Heart failure	4M3cOT	ebi-a-GCST009541	977323	rs149893336	-0.0618234	0.051711	0.231869
SDF_1A	Heart failure	4M3cOT	ebi-a-GCST009541	977323	rs1600396	-0.0429569	0.0501336	0.391528
SDF_1A	Heart failure	4M3cOT	ebi-a-GCST009541	977323	rs3988298	0.00926005	0.0505866	0.854756
SDF_1A	Heart failure	4M3cOT	ebi-a-GCST009541	977323	rs62194947	-0.0254106	0.0475686	0.593211
SDF_1A	Heart failure	4M3cOT	ebi-a-GCST009541	977323	All	-0.0301745	0.0444845	0.497571
IL_4	Heart failure	5cw9Yl	ebi-a-GCST009541	977323	rs10512267	0.0101263	0.0299358	0.735161
IL_4	Heart failure	5cw9Yl	ebi-a-GCST009541	977323	rs116705532	0.0430762	0.0262187	0.100393
IL_4	Heart failure	5cw9Yl	ebi-a-GCST009541	977323	rs12238729	0.00556304	0.0312794	0.858841
IL_4	Heart failure	5cw9Yl	ebi-a-GCST009541	977323	rs17713451	0.0248605	0.0314615	0.429417
IL_4	Heart failure	5cw9Yl	ebi-a-GCST009541	977323	rs2073438	0.0251516	0.0307985	0.414129
IL_4	Heart failure	5cw9Yl	ebi-a-GCST009541	977323	rs6765768	0.0167015	0.0318715	0.600259
IL_4	Heart failure	5cw9Yl	ebi-a-GCST009541	977323	rs6969391	0.0187668	0.0316946	0.553774
IL_4	Heart failure	5cw9Yl	ebi-a-GCST009541	977323	rs73023729	0.0211817	0.0308476	0.492298
IL_4	Heart failure	5cw9Yl	ebi-a-GCST009541	977323	rs7613691	0.0233582	0.031754	0.461975
IL_4	Heart failure	5cw9Yl	ebi-a-GCST009541	977323	rs79597994	-0.00429536	0.0329351	0.896235
IL_4	Heart failure	5cw9Yl	ebi-a-GCST009541	977323	rs9508291	0.0125206	0.0309751	0.686055
IL_4	Heart failure	5cw9Yl	ebi-a-GCST009541	977323	rs9941733	0.0238975	0.0313385	0.445725
IL_4	Heart failure	5cw9Yl	ebi-a-GCST009541	977323	All	0.0187467	0.029621	0.526809
MIF	Heart failure	6btuZR	ebi-a-GCST009541	977323	rs12594190	-0.0328751	0.0394911	0.405144
MIF	Heart failure	6btuZR	ebi-a-GCST009541	977323	rs13142904	-0.0383082	0.0419622	0.361284
MIF	Heart failure	6btuZR	ebi-a-GCST009541	977323	rs35890933	-0.0330928	0.0382469	0.386907
MIF	Heart failure	6btuZR	ebi-a-GCST009541	977323	rs3814097	-0.0789672	0.0377943	0.0366724
MIF	Heart failure	6btuZR	ebi-a-GCST009541	977323	rs78098071	-0.0470717	0.0426081	0.269264
MIF	Heart failure	6btuZR	ebi-a-GCST009541	977323	All	-0.0458519	0.0333999	0.16981
VEGF	Heart failure	6WOzpn	ebi-a-GCST009541	977323	rs10934631	-0.0077623	0.0162971	0.633861
VEGF	Heart failure	6WOzpn	ebi-a-GCST009541	977323	rs10967186	-0.00855313	0.0158095	0.588499
VEGF	Heart failure	6WOzpn	ebi-a-GCST009541	977323	rs12456390	-0.00391643	0.0148592	0.792112
VEGF	Heart failure	6WOzpn	ebi-a-GCST009541	977323	rs13209117	-0.0105618	0.0150725	0.483468
VEGF	Heart failure	6WOzpn	ebi-a-GCST009541	977323	rs143479231	-0.00508473	0.0158838	0.748877
VEGF	Heart failure	6WOzpn	ebi-a-GCST009541	977323	rs3108686	0.000651344	0.013697	0.962072
VEGF	Heart failure	6WOzpn	ebi-a-GCST009541	977323	rs4082730	-0.00560115	0.0162025	0.729571
VEGF	Heart failure	6WOzpn	ebi-a-GCST009541	977323	rs6921438	-0.0183087	0.0275947	0.507021
VEGF	Heart failure	6WOzpn	ebi-a-GCST009541	977323	rs73418461	-0.00463575	0.0161912	0.774638
VEGF	Heart failure	6WOzpn	ebi-a-GCST009541	977323	rs73872715	-0.00791145	0.016688	0.635443
VEGF	Heart failure	6WOzpn	ebi-a-GCST009541	977323	rs8045833	-0.00928677	0.0154964	0.548982
VEGF	Heart failure	6WOzpn	ebi-a-GCST009541	977323	rs9472183	-0.00730078	0.0166121	0.66031
VEGF	Heart failure	6WOzpn	ebi-a-GCST009541	977323	All	-0.00674198	0.0155106	0.663802
MIP_1A	Heart failure	8lKzZb	ebi-a-GCST009541	977323	rs12690897	-0.0240461	0.0368143	0.513645
MIP_1A	Heart failure	8lKzZb	ebi-a-GCST009541	977323	rs184154340	-0.00653677	0.0353517	0.853302
MIP_1A	Heart failure	8lKzZb	ebi-a-GCST009541	977323	rs57786342	-0.0103409	0.037187	0.780953
MIP_1A	Heart failure	8lKzZb	ebi-a-GCST009541	977323	rs60198979	-0.0132571	0.0381152	0.727978
MIP_1A	Heart failure	8lKzZb	ebi-a-GCST009541	977323	rs6900267	-0.0082286	0.0361687	0.82003
MIP_1A	Heart failure	8lKzZb	ebi-a-GCST009541	977323	All	-0.0123498	0.0328182	0.706685
GROA	Heart failure	8Uudee	ebi-a-GCST009541	977323	rs1113500	0.0168582	0.0132794	0.204264
GROA	Heart failure	8Uudee	ebi-a-GCST009541	977323	rs114991247	0.020535	0.0130964	0.116884
GROA	Heart failure	8Uudee	ebi-a-GCST009541	977323	rs118158560	0.0207258	0.013311	0.119461
GROA	Heart failure	8Uudee	ebi-a-GCST009541	977323	rs12075	0.0344392	0.016542	0.0373495
GROA	Heart failure	8Uudee	ebi-a-GCST009541	977323	rs140734053	0.0201498	0.0135488	0.136962
GROA	Heart failure	8Uudee	ebi-a-GCST009541	977323	rs185768063	0.0207496	0.0130944	0.113054
GROA	Heart failure	8Uudee	ebi-a-GCST009541	977323	rs188345231	0.0186544	0.0136299	0.171113
GROA	Heart failure	8Uudee	ebi-a-GCST009541	977323	rs508977	0.0223614	0.0155488	0.150393
GROA	Heart failure	8Uudee	ebi-a-GCST009541	977323	rs62024303	0.0200111	0.0132663	0.131448
GROA	Heart failure	8Uudee	ebi-a-GCST009541	977323	rs78653452	0.0196675	0.0133525	0.140764
GROA	Heart failure	8Uudee	ebi-a-GCST009541	977323	All	0.020909	0.0130448	0.108966
IL_8	Heart failure	8WkhYn	ebi-a-GCST009541	977323	rs116726256	-0.00837818	0.0212186	0.692954
IL_8	Heart failure	8WkhYn	ebi-a-GCST009541	977323	rs12075	-0.0145351	0.0224871	0.518037
IL_8	Heart failure	8WkhYn	ebi-a-GCST009541	977323	rs12438669	-0.0159732	0.0222727	0.473272
IL_8	Heart failure	8WkhYn	ebi-a-GCST009541	977323	rs141926526	-0.0154166	0.0269424	0.567182
IL_8	Heart failure	8WkhYn	ebi-a-GCST009541	977323	rs183628733	-0.0155533	0.0219938	0.479463
IL_8	Heart failure	8WkhYn	ebi-a-GCST009541	977323	rs2673604	-0.0167935	0.0218979	0.44314
IL_8	Heart failure	8WkhYn	ebi-a-GCST009541	977323	rs3786107	-0.00340965	0.0216613	0.874924
IL_8	Heart failure	8WkhYn	ebi-a-GCST009541	977323	rs75840288	-0.0207495	0.0235688	0.378655
IL_8	Heart failure	8WkhYn	ebi-a-GCST009541	977323	All	-0.0135922	0.0209432	0.516335
IFN_G	Heart failure	8yD3yq	ebi-a-GCST009541	977323	rs10481651	0.0160386	0.0312871	0.608214
IFN_G	Heart failure	8yD3yq	ebi-a-GCST009541	977323	rs113600793	0.0298395	0.0313037	0.340474
IFN_G	Heart failure	8yD3yq	ebi-a-GCST009541	977323	rs115729819	0.0273902	0.0307801	0.373538
IFN_G	Heart failure	8yD3yq	ebi-a-GCST009541	977323	rs11843756	0.0252461	0.030873	0.413506
IFN_G	Heart failure	8yD3yq	ebi-a-GCST009541	977323	rs12420286	0.0298925	0.032275	0.354351
IFN_G	Heart failure	8yD3yq	ebi-a-GCST009541	977323	rs2073438	0.0371622	0.0316007	0.239599
IFN_G	Heart failure	8yD3yq	ebi-a-GCST009541	977323	rs60059008	0.0173672	0.0315796	0.582353
IFN_G	Heart failure	8yD3yq	ebi-a-GCST009541	977323	rs74148555	0.0295488	0.0336151	0.379382
IFN_G	Heart failure	8yD3yq	ebi-a-GCST009541	977323	rs78296352	0.0154794	0.0335254	0.644281
IFN_G	Heart failure	8yD3yq	ebi-a-GCST009541	977323	All	0.0253761	0.0300056	0.397713
FGF_BASIC	Heart failure	ac22Mc	ebi-a-GCST009541	977323	rs116745220	-0.0882046	0.0969223	0.362794
FGF_BASIC	Heart failure	ac22Mc	ebi-a-GCST009541	977323	rs13412535	-0.0428243	0.0898732	0.633721
FGF_BASIC	Heart failure	ac22Mc	ebi-a-GCST009541	977323	rs75168112	0.00508265	0.0660663	0.938677
FGF_BASIC	Heart failure	ac22Mc	ebi-a-GCST009541	977323	rs78873483	0.00788662	0.0682389	0.90799
FGF_BASIC	Heart failure	ac22Mc	ebi-a-GCST009541	977323	rs9903590	-0.0469638	0.0845836	0.578734
FGF_BASIC	Heart failure	ac22Mc	ebi-a-GCST009541	977323	All	-0.0285331	0.0718628	0.691331
TNF_B	Heart failure	BCyWij	ebi-a-GCST009541	977323	rs10925040	0.0175596	0.0166063	0.290326
TNF_B	Heart failure	BCyWij	ebi-a-GCST009541	977323	rs753274	0.0184032	0.0166424	0.268811
TNF_B	Heart failure	BCyWij	ebi-a-GCST009541	977323	rs7629875	0.0190863	0.0165544	0.248933
TNF_B	Heart failure	BCyWij	ebi-a-GCST009541	977323	rs78296352	0.0177732	0.0273116	0.515205
TNF_B	Heart failure	BCyWij	ebi-a-GCST009541	977323	All	0.0182878	0.0156643	0.243017
MIP_1B	Heart failure	bWbIHk	ebi-a-GCST009541	977323	rs113010081	0.0209724	0.0176434	0.234566
MIP_1B	Heart failure	bWbIHk	ebi-a-GCST009541	977323	rs113877493	0.0329828	0.0163754	0.0439918
MIP_1B	Heart failure	bWbIHk	ebi-a-GCST009541	977323	rs117453826	0.0265586	0.0143768	0.0647007
MIP_1B	Heart failure	bWbIHk	ebi-a-GCST009541	977323	rs117657747	0.0271168	0.0140715	0.0539706
MIP_1B	Heart failure	bWbIHk	ebi-a-GCST009541	977323	rs141102180	0.0282931	0.014063	0.0442328
MIP_1B	Heart failure	bWbIHk	ebi-a-GCST009541	977323	rs1437220	0.0273258	0.013951	0.0501486
MIP_1B	Heart failure	bWbIHk	ebi-a-GCST009541	977323	rs17138331	0.0267803	0.0139998	0.0557592
MIP_1B	Heart failure	bWbIHk	ebi-a-GCST009541	977323	rs2411161	0.0296675	0.0133831	0.0266379
MIP_1B	Heart failure	bWbIHk	ebi-a-GCST009541	977323	rs3760440	0.0308698	0.0135848	0.023064
MIP_1B	Heart failure	bWbIHk	ebi-a-GCST009541	977323	rs5743614	0.0248872	0.0133635	0.0625571
MIP_1B	Heart failure	bWbIHk	ebi-a-GCST009541	977323	rs6908843	0.0280651	0.0140495	0.0457614
MIP_1B	Heart failure	bWbIHk	ebi-a-GCST009541	977323	rs72791296	0.0297898	0.0136666	0.0292762
MIP_1B	Heart failure	bWbIHk	ebi-a-GCST009541	977323	rs72799710	0.0310907	0.0134069	0.0203943
MIP_1B	Heart failure	bWbIHk	ebi-a-GCST009541	977323	rs76582507	0.026684	0.0138552	0.0541144
MIP_1B	Heart failure	bWbIHk	ebi-a-GCST009541	977323	rs76776296	0.0242092	0.0135027	0.0729852
MIP_1B	Heart failure	bWbIHk	ebi-a-GCST009541	977323	All	0.0277622	0.0134454	0.0389407
SCGF_B	Heart failure	cI2nmX	ebi-a-GCST009541	977323	rs112346514	0.0044087	0.0170669	0.796161
SCGF_B	Heart failure	cI2nmX	ebi-a-GCST009541	977323	rs1149926	0.0022244	0.0177029	0.900008
SCGF_B	Heart failure	cI2nmX	ebi-a-GCST009541	977323	rs116924815	-0.00984834	0.0166809	0.554925
SCGF_B	Heart failure	cI2nmX	ebi-a-GCST009541	977323	rs117716477	0.00522508	0.0176175	0.766784
SCGF_B	Heart failure	cI2nmX	ebi-a-GCST009541	977323	rs12480722	-0.0038236	0.0167701	0.819645
SCGF_B	Heart failure	cI2nmX	ebi-a-GCST009541	977323	rs139413256	-0.00203435	0.0182452	0.911219
SCGF_B	Heart failure	cI2nmX	ebi-a-GCST009541	977323	rs143829871	0.000757543	0.0177086	0.965878
SCGF_B	Heart failure	cI2nmX	ebi-a-GCST009541	977323	rs149009264	0.00487573	0.0169416	0.773502
SCGF_B	Heart failure	cI2nmX	ebi-a-GCST009541	977323	rs150733161	-0.00339963	0.0166078	0.837806
SCGF_B	Heart failure	cI2nmX	ebi-a-GCST009541	977323	rs151194174	0.00169142	0.0179325	0.924854
SCGF_B	Heart failure	cI2nmX	ebi-a-GCST009541	977323	rs17876031	-0.00163551	0.0179313	0.927326
SCGF_B	Heart failure	cI2nmX	ebi-a-GCST009541	977323	rs264157	0.00229645	0.0176743	0.896621
SCGF_B	Heart failure	cI2nmX	ebi-a-GCST009541	977323	rs4656185	0.00320057	0.0187958	0.864789
SCGF_B	Heart failure	cI2nmX	ebi-a-GCST009541	977323	rs77954165	-0.00184574	0.0179969	0.918313
SCGF_B	Heart failure	cI2nmX	ebi-a-GCST009541	977323	rs7815967	1.10064e-05	0.0176546	0.999503
SCGF_B	Heart failure	cI2nmX	ebi-a-GCST009541	977323	rs78217154	0.00810803	0.0155056	0.601037
SCGF_B	Heart failure	cI2nmX	ebi-a-GCST009541	977323	All	0.000681347	0.0168307	0.967708
CTACK	Heart failure	CKkLfa	ebi-a-GCST009541	977323	rs116303454	0.0112692	0.015586	0.46966
CTACK	Heart failure	CKkLfa	ebi-a-GCST009541	977323	rs118084576	0.00783473	0.0156812	0.617338
CTACK	Heart failure	CKkLfa	ebi-a-GCST009541	977323	rs135564	0.0119323	0.0160391	0.456907
CTACK	Heart failure	CKkLfa	ebi-a-GCST009541	977323	rs141331414	0.00901191	0.0156037	0.563568
CTACK	Heart failure	CKkLfa	ebi-a-GCST009541	977323	rs2070074	-0.00282951	0.0176462	0.872608
CTACK	Heart failure	CKkLfa	ebi-a-GCST009541	977323	rs55764737	0.00845558	0.0165278	0.608932
CTACK	Heart failure	CKkLfa	ebi-a-GCST009541	977323	rs57338032	0.00563908	0.0156321	0.718295
CTACK	Heart failure	CKkLfa	ebi-a-GCST009541	977323	rs57789542	0.0139796	0.0165222	0.397492
CTACK	Heart failure	CKkLfa	ebi-a-GCST009541	977323	rs60247384	0.0103555	0.0155986	0.506771
CTACK	Heart failure	CKkLfa	ebi-a-GCST009541	977323	rs62578137	0.0139459	0.0155884	0.370984
CTACK	Heart failure	CKkLfa	ebi-a-GCST009541	977323	rs72729450	0.0083853	0.0157639	0.594773
CTACK	Heart failure	CKkLfa	ebi-a-GCST009541	977323	rs7333764	0.0101936	0.0155077	0.510971
CTACK	Heart failure	CKkLfa	ebi-a-GCST009541	977323	rs76395525	0.00898417	0.015661	0.566195
CTACK	Heart failure	CKkLfa	ebi-a-GCST009541	977323	All	0.00917361	0.0152959	0.548677
HGF	Heart failure	cKNxYz	ebi-a-GCST009541	977323	rs11060254	0.00463896	0.0326592	0.887047
HGF	Heart failure	cKNxYz	ebi-a-GCST009541	977323	rs13412535	-0.00372759	0.0330436	0.910183
HGF	Heart failure	cKNxYz	ebi-a-GCST009541	977323	rs2003620	0.00270474	0.0341594	0.936889
HGF	Heart failure	cKNxYz	ebi-a-GCST009541	977323	rs3748034	0.00737686	0.0343865	0.830135
HGF	Heart failure	cKNxYz	ebi-a-GCST009541	977323	rs4245058	0.00649617	0.0332167	0.844947
HGF	Heart failure	cKNxYz	ebi-a-GCST009541	977323	rs57146176	0.00187978	0.0316373	0.95262
HGF	Heart failure	cKNxYz	ebi-a-GCST009541	977323	rs5745687	-0.0205158	0.0385349	0.594452
HGF	Heart failure	cKNxYz	ebi-a-GCST009541	977323	All	0.000561016	0.031273	0.985687
IL_5	Heart failure	dU9uNL	ebi-a-GCST009541	977323	rs11680908	0.0209006	0.0244969	0.393552
IL_5	Heart failure	dU9uNL	ebi-a-GCST009541	977323	rs148634917	0.00636323	0.0248419	0.797836
IL_5	Heart failure	dU9uNL	ebi-a-GCST009541	977323	rs28793375	0.0160235	0.0240777	0.505735
IL_5	Heart failure	dU9uNL	ebi-a-GCST009541	977323	rs6737109	0.0141044	0.0239296	0.555585
IL_5	Heart failure	dU9uNL	ebi-a-GCST009541	977323	rs72831687	0.0163416	0.0233118	0.483302
IL_5	Heart failure	dU9uNL	ebi-a-GCST009541	977323	rs73040130	0.0179414	0.0243397	0.461047
IL_5	Heart failure	dU9uNL	ebi-a-GCST009541	977323	rs74811276	0.0154153	0.0238769	0.51853
IL_5	Heart failure	dU9uNL	ebi-a-GCST009541	977323	rs9472168	0.0153612	0.0253305	0.544227
IL_5	Heart failure	dU9uNL	ebi-a-GCST009541	977323	All	0.0153503	0.0226881	0.498673
IP_10	Heart failure	E4UA3a	ebi-a-GCST009541	977323	rs113831257	0.0739829	0.0252714	0.0034166
IP_10	Heart failure	E4UA3a	ebi-a-GCST009541	977323	rs34383175	0.0698925	0.0242607	0.0039655
IP_10	Heart failure	E4UA3a	ebi-a-GCST009541	977323	rs397816	0.0676522	0.0242978	0.00536447
IP_10	Heart failure	E4UA3a	ebi-a-GCST009541	977323	rs4862111	0.0618076	0.0241779	0.010577
IP_10	Heart failure	E4UA3a	ebi-a-GCST009541	977323	rs6707974	0.073942	0.0245553	0.00260183
IP_10	Heart failure	E4UA3a	ebi-a-GCST009541	977323	rs7645625	0.0690453	0.0243956	0.00465138
IP_10	Heart failure	E4UA3a	ebi-a-GCST009541	977323	rs79848609	0.0642819	0.0241342	0.00773276
IP_10	Heart failure	E4UA3a	ebi-a-GCST009541	977323	rs8112909	0.0696071	0.0244435	0.00440392
IP_10	Heart failure	E4UA3a	ebi-a-GCST009541	977323	rs9450351	0.0701828	0.0249973	0.00499104
IP_10	Heart failure	E4UA3a	ebi-a-GCST009541	977323	All	0.0688542	0.0230948	0.00286965
MIG	Heart failure	f2xmzd	ebi-a-GCST009541	977323	rs111607343	-0.00899922	0.0281845	0.749501
MIG	Heart failure	f2xmzd	ebi-a-GCST009541	977323	rs11177248	0.0115015	0.0260199	0.658469
MIG	Heart failure	f2xmzd	ebi-a-GCST009541	977323	rs112861654	0.00384825	0.026511	0.884587
MIG	Heart failure	f2xmzd	ebi-a-GCST009541	977323	rs117831247	-0.00144206	0.0284631	0.959593
MIG	Heart failure	f2xmzd	ebi-a-GCST009541	977323	rs139010077	-0.00574855	0.0254739	0.821462
MIG	Heart failure	f2xmzd	ebi-a-GCST009541	977323	rs1796086	0.00290009	0.0274507	0.915862
MIG	Heart failure	f2xmzd	ebi-a-GCST009541	977323	rs55876513	0.00867033	0.0240909	0.718921
MIG	Heart failure	f2xmzd	ebi-a-GCST009541	977323	rs62562991	0.00449341	0.0289217	0.876534
MIG	Heart failure	f2xmzd	ebi-a-GCST009541	977323	rs6679677	-0.0104953	0.0232675	0.651939
MIG	Heart failure	f2xmzd	ebi-a-GCST009541	977323	rs77086208	0.00211254	0.0263855	0.936186
MIG	Heart failure	f2xmzd	ebi-a-GCST009541	977323	rs816960	-0.00819358	0.0248786	0.741897
MIG	Heart failure	f2xmzd	ebi-a-GCST009541	977323	All	-0.000146488	0.0250643	0.995337
EOTAXIN	Heart failure	FFPezS	ebi-a-GCST009541	977323	rs11087905	-0.0124552	0.0203455	0.540416
EOTAXIN	Heart failure	FFPezS	ebi-a-GCST009541	977323	rs112347425	-0.00604616	0.0205701	0.768812
EOTAXIN	Heart failure	FFPezS	ebi-a-GCST009541	977323	rs12075	-0.00636387	0.0221062	0.773441
EOTAXIN	Heart failure	FFPezS	ebi-a-GCST009541	977323	rs147287945	-0.00570514	0.0203706	0.779425
EOTAXIN	Heart failure	FFPezS	ebi-a-GCST009541	977323	rs2024050	-0.0123229	0.0206255	0.5502
EOTAXIN	Heart failure	FFPezS	ebi-a-GCST009541	977323	rs2027855	-0.00463949	0.0203074	0.819286
EOTAXIN	Heart failure	FFPezS	ebi-a-GCST009541	977323	rs2211994	-0.005023	0.0203688	0.805216
EOTAXIN	Heart failure	FFPezS	ebi-a-GCST009541	977323	rs2228467	0.00352659	0.0232651	0.879516
EOTAXIN	Heart failure	FFPezS	ebi-a-GCST009541	977323	rs5754733	-0.00509197	0.0204969	0.803804
EOTAXIN	Heart failure	FFPezS	ebi-a-GCST009541	977323	rs59808887	0.00319154	0.020497	0.876263
EOTAXIN	Heart failure	FFPezS	ebi-a-GCST009541	977323	rs745331	-0.00348853	0.0203053	0.863591
EOTAXIN	Heart failure	FFPezS	ebi-a-GCST009541	977323	rs75426604	-0.010145	0.0205217	0.621057
EOTAXIN	Heart failure	FFPezS	ebi-a-GCST009541	977323	rs79722574	-0.0039274	0.0204171	0.847461
EOTAXIN	Heart failure	FFPezS	ebi-a-GCST009541	977323	rs80341932	-0.00493088	0.0201819	0.806981
EOTAXIN	Heart failure	FFPezS	ebi-a-GCST009541	977323	rs9317045	-0.010779	0.0204668	0.598432
EOTAXIN	Heart failure	FFPezS	ebi-a-GCST009541	977323	All	-0.00573966	0.0199799	0.773905
M_CSF	Heart failure	fp54vL	ebi-a-GCST009541	977323	rs116274860	-0.000528099	0.0206223	0.97957
M_CSF	Heart failure	fp54vL	ebi-a-GCST009541	977323	rs117867915	-0.00402888	0.0199398	0.839876
M_CSF	Heart failure	fp54vL	ebi-a-GCST009541	977323	rs12962919	-0.00102697	0.0208168	0.960653
M_CSF	Heart failure	fp54vL	ebi-a-GCST009541	977323	rs34089869	-0.00997071	0.0214304	0.641746
M_CSF	Heart failure	fp54vL	ebi-a-GCST009541	977323	rs56367447	-0.00676291	0.0221324	0.759935
M_CSF	Heart failure	fp54vL	ebi-a-GCST009541	977323	rs62294910	-0.000221616	0.0196282	0.990992
M_CSF	Heart failure	fp54vL	ebi-a-GCST009541	977323	rs72723242	-0.025364	0.017855	0.155447
M_CSF	Heart failure	fp54vL	ebi-a-GCST009541	977323	rs78296352	-0.015896	0.0206746	0.441974
M_CSF	Heart failure	fp54vL	ebi-a-GCST009541	977323	rs9387100	-0.0102883	0.0211725	0.62702
M_CSF	Heart failure	fp54vL	ebi-a-GCST009541	977323	All	-0.00805457	0.0193325	0.676946
IL_2RA	Heart failure	Gdm03u	ebi-a-GCST009541	977323	rs11241559	-0.0173419	0.0191736	0.365746
IL_2RA	Heart failure	Gdm03u	ebi-a-GCST009541	977323	rs115360066	-0.0237219	0.0188215	0.207537
IL_2RA	Heart failure	Gdm03u	ebi-a-GCST009541	977323	rs12722497	-0.0086529	0.031628	0.784405
IL_2RA	Heart failure	Gdm03u	ebi-a-GCST009541	977323	rs12799226	-0.0259694	0.0191378	0.17479
IL_2RA	Heart failure	Gdm03u	ebi-a-GCST009541	977323	rs185231391	-0.016426	0.0199148	0.409477
IL_2RA	Heart failure	Gdm03u	ebi-a-GCST009541	977323	rs4733117	-0.0251896	0.0191225	0.187747
IL_2RA	Heart failure	Gdm03u	ebi-a-GCST009541	977323	All	-0.0209231	0.0185509	0.259372
SCF	Heart failure	hHapnL	ebi-a-GCST009541	977323	rs113127926	-0.0808972	0.0660979	0.22099
SCF	Heart failure	hHapnL	ebi-a-GCST009541	977323	rs13412535	-0.0743844	0.0661703	0.260955
SCF	Heart failure	hHapnL	ebi-a-GCST009541	977323	rs1557570	-0.0720065	0.0698006	0.302258
SCF	Heart failure	hHapnL	ebi-a-GCST009541	977323	rs1568119	-0.0618183	0.0675422	0.360058
SCF	Heart failure	hHapnL	ebi-a-GCST009541	977323	rs4841899	-0.0645092	0.0685228	0.346486
SCF	Heart failure	hHapnL	ebi-a-GCST009541	977323	rs635634	-0.0207257	0.0362054	0.567019
SCF	Heart failure	hHapnL	ebi-a-GCST009541	977323	rs78369473	-0.0619775	0.0664325	0.350851
SCF	Heart failure	hHapnL	ebi-a-GCST009541	977323	rs78666213	-0.0923811	0.0601755	0.124736
SCF	Heart failure	hHapnL	ebi-a-GCST009541	977323	rs80271436	-0.0484962	0.0667868	0.467757
SCF	Heart failure	hHapnL	ebi-a-GCST009541	977323	All	-0.0639382	0.0600163	0.286719
IL_9	Heart failure	i2xamF	ebi-a-GCST009541	977323	rs41294750	-0.00937577	0.0347115	0.787079
IL_9	Heart failure	i2xamF	ebi-a-GCST009541	977323	rs4880409	-0.00367542	0.0345894	0.915377
IL_9	Heart failure	i2xamF	ebi-a-GCST009541	977323	rs73443903	-0.0112406	0.0355233	0.751677
IL_9	Heart failure	i2xamF	ebi-a-GCST009541	977323	rs76963786	-0.0130827	0.04066	0.747636
IL_9	Heart failure	i2xamF	ebi-a-GCST009541	977323	All	-0.00903478	0.0312954	0.772816
MCP_3	Heart failure	jF50oj	ebi-a-GCST009541	977323	rs10892381	0.0200618	0.022574	0.374157
MCP_3	Heart failure	jF50oj	ebi-a-GCST009541	977323	rs117286643	1.00239e-05	0.0294426	0.999728
MCP_3	Heart failure	jF50oj	ebi-a-GCST009541	977323	rs2838065	-0.0139986	0.0198109	0.479806
MCP_3	Heart failure	jF50oj	ebi-a-GCST009541	977323	rs3129806	0.00946374	0.0276866	0.732488
MCP_3	Heart failure	jF50oj	ebi-a-GCST009541	977323	rs62492260	-0.00298709	0.0281085	0.915368
MCP_3	Heart failure	jF50oj	ebi-a-GCST009541	977323	All	0.0021078	0.0227839	0.926291
PDGF_BB	Heart failure	jVbOwb	ebi-a-GCST009541	977323	rs116445074	-0.00746536	0.0204492	0.715061
PDGF_BB	Heart failure	jVbOwb	ebi-a-GCST009541	977323	rs11766649	-0.00115679	0.0219579	0.957985
PDGF_BB	Heart failure	jVbOwb	ebi-a-GCST009541	977323	rs12289510	0.00651589	0.0210236	0.756613
PDGF_BB	Heart failure	jVbOwb	ebi-a-GCST009541	977323	rs13412535	0.0120088	0.0288187	0.676897
PDGF_BB	Heart failure	jVbOwb	ebi-a-GCST009541	977323	rs2324229	-0.00468047	0.0205799	0.82009
PDGF_BB	Heart failure	jVbOwb	ebi-a-GCST009541	977323	rs35859699	-0.0038732	0.0217016	0.85835
PDGF_BB	Heart failure	jVbOwb	ebi-a-GCST009541	977323	rs4965869	0.00588236	0.0239015	0.805598
PDGF_BB	Heart failure	jVbOwb	ebi-a-GCST009541	977323	rs55680718	0.00222879	0.0222384	0.920168
PDGF_BB	Heart failure	jVbOwb	ebi-a-GCST009541	977323	rs72777070	0.00234747	0.0224469	0.91671
PDGF_BB	Heart failure	jVbOwb	ebi-a-GCST009541	977323	rs73162807	0.00342476	0.0220379	0.876503
PDGF_BB	Heart failure	jVbOwb	ebi-a-GCST009541	977323	rs9936075	0.00513714	0.0215558	0.811634
PDGF_BB	Heart failure	jVbOwb	ebi-a-GCST009541	977323	rs9941733	0.00436884	0.0220481	0.842927
PDGF_BB	Heart failure	jVbOwb	ebi-a-GCST009541	977323	All	0.00167934	0.0209639	0.936153
IL_1RA	Heart failure	kAJvII	ebi-a-GCST009541	977323	rs1054402	-0.0027647	0.0519381	0.957548
IL_1RA	Heart failure	kAJvII	ebi-a-GCST009541	977323	rs11627423	0.024306	0.0527942	0.645235
IL_1RA	Heart failure	kAJvII	ebi-a-GCST009541	977323	rs3876037	0.0376376	0.0458161	0.411365
IL_1RA	Heart failure	kAJvII	ebi-a-GCST009541	977323	rs4441609	-0.0119364	0.0444983	0.788512
IL_1RA	Heart failure	kAJvII	ebi-a-GCST009541	977323	rs56134659	0.0222399	0.0478565	0.642132
IL_1RA	Heart failure	kAJvII	ebi-a-GCST009541	977323	rs61335305	0.0244871	0.051171	0.632269
IL_1RA	Heart failure	kAJvII	ebi-a-GCST009541	977323	rs6699436	-0.0127829	0.049433	0.795952
IL_1RA	Heart failure	kAJvII	ebi-a-GCST009541	977323	All	0.0118519	0.0454813	0.794409
IL_16	Heart failure	ljWr1s	ebi-a-GCST009541	977323	rs116135478	-0.000342232	0.0155065	0.982392
IL_16	Heart failure	ljWr1s	ebi-a-GCST009541	977323	rs117217798	0.00406385	0.0145726	0.780345
IL_16	Heart failure	ljWr1s	ebi-a-GCST009541	977323	rs117916513	0.00216689	0.0146042	0.882047
IL_16	Heart failure	ljWr1s	ebi-a-GCST009541	977323	rs1255143	0.00169883	0.0147903	0.908555
IL_16	Heart failure	ljWr1s	ebi-a-GCST009541	977323	rs144691581	0.00528154	0.0144818	0.715333
IL_16	Heart failure	ljWr1s	ebi-a-GCST009541	977323	rs1801020	0.00609955	0.0148183	0.680617
IL_16	Heart failure	ljWr1s	ebi-a-GCST009541	977323	rs4253283	0.00569076	0.0148243	0.701067
IL_16	Heart failure	ljWr1s	ebi-a-GCST009541	977323	rs4778636	0.015106	0.0210962	0.473958
IL_16	Heart failure	ljWr1s	ebi-a-GCST009541	977323	rs9706053	0.00276712	0.0144494	0.84813
IL_16	Heart failure	ljWr1s	ebi-a-GCST009541	977323	All	0.004142	0.0143155	0.772324
G_CSF	Heart failure	n9WzdF	ebi-a-GCST009541	977323	rs115256310	-0.00843607	0.0370544	0.819905
G_CSF	Heart failure	n9WzdF	ebi-a-GCST009541	977323	rs117261691	0.00639628	0.0307731	0.835344
G_CSF	Heart failure	n9WzdF	ebi-a-GCST009541	977323	rs11903143	0.0190696	0.0319095	0.550096
G_CSF	Heart failure	n9WzdF	ebi-a-GCST009541	977323	rs2671444	0.00979902	0.0317105	0.75731
G_CSF	Heart failure	n9WzdF	ebi-a-GCST009541	977323	rs586313	0.0143438	0.0318877	0.652839
G_CSF	Heart failure	n9WzdF	ebi-a-GCST009541	977323	rs74148555	0.0105838	0.034176	0.756801
G_CSF	Heart failure	n9WzdF	ebi-a-GCST009541	977323	rs76287671	0.0124086	0.031543	0.694034
G_CSF	Heart failure	n9WzdF	ebi-a-GCST009541	977323	rs77318030	0.0133866	0.0321476	0.677108
G_CSF	Heart failure	n9WzdF	ebi-a-GCST009541	977323	All	0.0102567	0.0304025	0.735843
IL_10	Heart failure	o6JqtR	ebi-a-GCST009541	977323	rs10457128	-0.00650774	0.0241173	0.787286
IL_10	Heart failure	o6JqtR	ebi-a-GCST009541	977323	rs10493718	0.0102065	0.0245516	0.677617
IL_10	Heart failure	o6JqtR	ebi-a-GCST009541	977323	rs1530455	-0.00210215	0.026282	0.93625
IL_10	Heart failure	o6JqtR	ebi-a-GCST009541	977323	rs2086656	0.00478843	0.0262402	0.855202
IL_10	Heart failure	o6JqtR	ebi-a-GCST009541	977323	rs282258	0.0089089	0.0255799	0.727632
IL_10	Heart failure	o6JqtR	ebi-a-GCST009541	977323	rs3025021	0.00272594	0.02679	0.918953
IL_10	Heart failure	o6JqtR	ebi-a-GCST009541	977323	rs383684	0.00462782	0.0257787	0.857528
IL_10	Heart failure	o6JqtR	ebi-a-GCST009541	977323	rs41282660	-0.00347905	0.0248444	0.888633
IL_10	Heart failure	o6JqtR	ebi-a-GCST009541	977323	rs6085948	0.00317787	0.0268115	0.905651
IL_10	Heart failure	o6JqtR	ebi-a-GCST009541	977323	rs6799107	0.000534683	0.0266556	0.983996
IL_10	Heart failure	o6JqtR	ebi-a-GCST009541	977323	rs6921438	0.00507508	0.0391701	0.896911
IL_10	Heart failure	o6JqtR	ebi-a-GCST009541	977323	rs7088799	-0.00752294	0.0232155	0.745901
IL_10	Heart failure	o6JqtR	ebi-a-GCST009541	977323	All	0.00152322	0.0250909	0.951592
IL_18	Heart failure	Pl6Dvt	ebi-a-GCST009541	977323	rs10414578	0.0170857	0.0147786	0.247638
IL_18	Heart failure	Pl6Dvt	ebi-a-GCST009541	977323	rs116383510	0.0168126	0.0148996	0.259154
IL_18	Heart failure	Pl6Dvt	ebi-a-GCST009541	977323	rs117266781	0.0104888	0.0150372	0.485473
IL_18	Heart failure	Pl6Dvt	ebi-a-GCST009541	977323	rs12420140	0.0132066	0.0161174	0.412556
IL_18	Heart failure	Pl6Dvt	ebi-a-GCST009541	977323	rs17229943	0.0169306	0.0150216	0.259708
IL_18	Heart failure	Pl6Dvt	ebi-a-GCST009541	977323	rs1979967	0.0131574	0.0149841	0.379896
IL_18	Heart failure	Pl6Dvt	ebi-a-GCST009541	977323	rs385076	0.0231816	0.0162362	0.153356
IL_18	Heart failure	Pl6Dvt	ebi-a-GCST009541	977323	rs4482818	0.0170924	0.0149833	0.253966
IL_18	Heart failure	Pl6Dvt	ebi-a-GCST009541	977323	rs610473	0.0157138	0.015009	0.295119
IL_18	Heart failure	Pl6Dvt	ebi-a-GCST009541	977323	rs7444013	0.0168911	0.0151524	0.264958
IL_18	Heart failure	Pl6Dvt	ebi-a-GCST009541	977323	rs78623212	0.0082077	0.0163573	0.615825
IL_18	Heart failure	Pl6Dvt	ebi-a-GCST009541	977323	rs78716465	0.0211511	0.014966	0.157574
IL_18	Heart failure	Pl6Dvt	ebi-a-GCST009541	977323	All	0.015875	0.0146169	0.277448
TNF_A	Heart failure	qu3i4d	ebi-a-GCST009541	977323	rs10834997	-0.036665	0.0364002	0.313804
TNF_A	Heart failure	qu3i4d	ebi-a-GCST009541	977323	rs111332265	-0.0131464	0.0435432	0.762716
TNF_A	Heart failure	qu3i4d	ebi-a-GCST009541	977323	rs79105320	-0.039046	0.0390395	0.31723
TNF_A	Heart failure	qu3i4d	ebi-a-GCST009541	977323	All	-0.0310714	0.0321223	0.333402
IL_7	Heart failure	Tb3iKX	ebi-a-GCST009541	977323	rs10196226	-0.00140875	0.016383	0.931476
IL_7	Heart failure	Tb3iKX	ebi-a-GCST009541	977323	rs115215018	0.0139561	0.0163979	0.394721
IL_7	Heart failure	Tb3iKX	ebi-a-GCST009541	977323	rs117509142	0.00458244	0.0184127	0.803459
IL_7	Heart failure	Tb3iKX	ebi-a-GCST009541	977323	rs141425475	0.00794063	0.0177458	0.654539
IL_7	Heart failure	Tb3iKX	ebi-a-GCST009541	977323	rs17091524	-0.00173203	0.017732	0.922188
IL_7	Heart failure	Tb3iKX	ebi-a-GCST009541	977323	rs1958987	0.00691584	0.0179133	0.699443
IL_7	Heart failure	Tb3iKX	ebi-a-GCST009541	977323	rs28793375	0.00343218	0.0184013	0.852039
IL_7	Heart failure	Tb3iKX	ebi-a-GCST009541	977323	rs62006410	-0.000521944	0.0172367	0.975843
IL_7	Heart failure	Tb3iKX	ebi-a-GCST009541	977323	rs6921438	0.00716656	0.0231472	0.756858
IL_7	Heart failure	Tb3iKX	ebi-a-GCST009541	977323	rs77981494	0.00179678	0.0185315	0.92276
IL_7	Heart failure	Tb3iKX	ebi-a-GCST009541	977323	rs78346957	0.00103112	0.0171987	0.952193
IL_7	Heart failure	Tb3iKX	ebi-a-GCST009541	977323	All	0.00377783	0.0170214	0.824356
IL_2	Heart failure	TPrArx	ebi-a-GCST009541	977323	rs13412535	-0.0382884	0.0234834	0.103008
IL_2	Heart failure	TPrArx	ebi-a-GCST009541	977323	rs16836080	-0.0465629	0.0227451	0.0406427
IL_2	Heart failure	TPrArx	ebi-a-GCST009541	977323	rs170117	-0.0333196	0.0228756	0.145239
IL_2	Heart failure	TPrArx	ebi-a-GCST009541	977323	rs2690020	-0.0372366	0.022907	0.104044
IL_2	Heart failure	TPrArx	ebi-a-GCST009541	977323	rs4634519	-0.0325052	0.0229173	0.156084
IL_2	Heart failure	TPrArx	ebi-a-GCST009541	977323	rs61335305	-0.0329091	0.0227805	0.148565
IL_2	Heart failure	TPrArx	ebi-a-GCST009541	977323	rs62124990	-0.0323377	0.0261311	0.215894
IL_2	Heart failure	TPrArx	ebi-a-GCST009541	977323	rs7615304	-0.0344277	0.0228671	0.132181
IL_2	Heart failure	TPrArx	ebi-a-GCST009541	977323	All	-0.0360556	0.0217694	0.0976705
IL_12_P70	Heart failure	X2gdtC	ebi-a-GCST009541	977323	rs13209117	-0.000957748	0.0175714	0.956532
IL_12_P70	Heart failure	X2gdtC	ebi-a-GCST009541	977323	rs2123852	0.00102909	0.0174497	0.952972
IL_12_P70	Heart failure	X2gdtC	ebi-a-GCST009541	977323	rs273702	0.00166247	0.0175496	0.924529
IL_12_P70	Heart failure	X2gdtC	ebi-a-GCST009541	977323	rs282258	0.00752044	0.0174935	0.667269
IL_12_P70	Heart failure	X2gdtC	ebi-a-GCST009541	977323	rs34291323	0.00306414	0.0175375	0.8613
IL_12_P70	Heart failure	X2gdtC	ebi-a-GCST009541	977323	rs41282644	0.0030109	0.0173898	0.86254
IL_12_P70	Heart failure	X2gdtC	ebi-a-GCST009541	977323	rs6532374	0.00604658	0.0175322	0.730182
IL_12_P70	Heart failure	X2gdtC	ebi-a-GCST009541	977323	rs6921438	0.0141842	0.0307757	0.644879
IL_12_P70	Heart failure	X2gdtC	ebi-a-GCST009541	977323	rs71361173	0.00734055	0.0175202	0.675234
IL_12_P70	Heart failure	X2gdtC	ebi-a-GCST009541	977323	rs72831623	0.00431766	0.0175613	0.805789
IL_12_P70	Heart failure	X2gdtC	ebi-a-GCST009541	977323	rs782107	0.0011907	0.0175306	0.945848
IL_12_P70	Heart failure	X2gdtC	ebi-a-GCST009541	977323	rs9472183	0.00358718	0.0176999	0.839396
IL_12_P70	Heart failure	X2gdtC	ebi-a-GCST009541	977323	All	0.0037463	0.0172771	0.828336
TRAIL	Heart failure	XBWB0B	ebi-a-GCST009541	977323	rs13278062	-0.0169944	0.0291402	0.559763
TRAIL	Heart failure	XBWB0B	ebi-a-GCST009541	977323	rs148051545	-0.0162651	0.0295681	0.582259
TRAIL	Heart failure	XBWB0B	ebi-a-GCST009541	977323	rs17434886	-0.0132938	0.0279117	0.633875
TRAIL	Heart failure	XBWB0B	ebi-a-GCST009541	977323	rs193112415	-0.0263107	0.0328566	0.423263
TRAIL	Heart failure	XBWB0B	ebi-a-GCST009541	977323	rs550057	-0.00681674	0.0169818	0.688115
TRAIL	Heart failure	XBWB0B	ebi-a-GCST009541	977323	rs57396456	-0.00963332	0.0298558	0.746951
TRAIL	Heart failure	XBWB0B	ebi-a-GCST009541	977323	rs62093514	-0.037043	0.0342461	0.2794
TRAIL	Heart failure	XBWB0B	ebi-a-GCST009541	977323	rs72899452	-0.0177672	0.0289066	0.538791
TRAIL	Heart failure	XBWB0B	ebi-a-GCST009541	977323	rs73039026	-0.0193833	0.0277987	0.485633
TRAIL	Heart failure	XBWB0B	ebi-a-GCST009541	977323	rs747324	-0.0135157	0.0283268	0.633266
TRAIL	Heart failure	XBWB0B	ebi-a-GCST009541	977323	rs74778900	-0.015518	0.0297164	0.601529
TRAIL	Heart failure	XBWB0B	ebi-a-GCST009541	977323	rs75928541	-0.0175523	0.0290388	0.545549
TRAIL	Heart failure	XBWB0B	ebi-a-GCST009541	977323	rs79287178	-0.0142451	0.0296929	0.631407
TRAIL	Heart failure	XBWB0B	ebi-a-GCST009541	977323	All	-0.0166074	0.0276126	0.547544
IL_17	Heart failure	xcxGcw	ebi-a-GCST009541	977323	rs12735700	0.0245785	0.0377568	0.515067
IL_17	Heart failure	xcxGcw	ebi-a-GCST009541	977323	rs149738638	0.0170884	0.0384584	0.6568
IL_17	Heart failure	xcxGcw	ebi-a-GCST009541	977323	rs1530455	0.00543665	0.04072	0.893788
IL_17	Heart failure	xcxGcw	ebi-a-GCST009541	977323	rs17106604	0.0422165	0.0379318	0.265727
IL_17	Heart failure	xcxGcw	ebi-a-GCST009541	977323	rs17282552	0.00997281	0.0378489	0.792173
IL_17	Heart failure	xcxGcw	ebi-a-GCST009541	977323	rs184080173	0.0248886	0.0381704	0.514375
IL_17	Heart failure	xcxGcw	ebi-a-GCST009541	977323	rs78296352	0.00353625	0.0403323	0.930133
IL_17	Heart failure	xcxGcw	ebi-a-GCST009541	977323	All	0.0187455	0.0358255	0.600803
B_NGF	Heart failure	zpHVfA	ebi-a-GCST009541	977323	rs28637706	0.0715631	0.0417134	0.0862372
B_NGF	Heart failure	zpHVfA	ebi-a-GCST009541	977323	rs71641308	-0.0220869	0.064471	0.73191
B_NGF	Heart failure	zpHVfA	ebi-a-GCST009541	977323	rs73472576	-0.00466497	0.0760591	0.951094
B_NGF	Heart failure	zpHVfA	ebi-a-GCST009541	977323	rs7970581	-0.0277109	0.0668316	0.678408
B_NGF	Heart failure	zpHVfA	ebi-a-GCST009541	977323	All	0.000658909	0.0555953	0.990544

## Sheet: Table S9
Supplementary Data Table S9. MR-presso analysis of 41cytokines on heart failure
Exposure	MR Analysis	Causal Estimate	Sd	T-stat	P-value	globalP
MCP-1	Raw	-0.0301745	0.0381046	-0.791887	0.464321	0.551
MCP-1	Outlier-corrected					0.551
IL-6	Raw	0.00377783	0.0170214	0.221946	0.828823	0.323
IL-6	Outlier-corrected					0.323
IL-13	Raw	-0.00674198	0.0155106	-0.434669	0.672207	0.295
IL-13	Outlier-corrected					0.295
RANTES	Raw	0.015875	0.0124377	1.27636	0.228119	0.699
beta.exposure	Outlier-corrected					0.699
IL-1β	raw
SDF-1α	Raw	0.00152322	0.0250909	0.0607079	0.952681	0.224
beta.exposure	Outlier-corrected					0.224
IL-4	Raw	0.0253761	0.020519	1.23671	0.251267	0.898
beta.exposure	Outlier-corrected					0.898
MIF	Raw	0.0187467	0.029621	0.632885	0.539743	0.112
beta.exposure	Outlier-corrected					0.112
VEGF	Raw	0.0118519	0.0454813	0.260589	0.803122	0.022
beta.exposure	Outlier-corrected					0.022
MIP-1α	Raw	0.00306012	0.0256267	0.119411	0.907102	0.209
beta.exposure	Outlier-corrected					0.209
GRO-α	Raw	0.0670397	0.0669933	1.00069	0.346278	<0.001
beta.exposure	Outlier-corrected	0.0130647	0.0186439	0.700752	0.506076	<0.001
IL-8	Raw	0.0037463	0.0153116	0.244671	0.811215	0.753
beta.exposure	Outlier-corrected					0.753
IFN-γ	Raw	0.0021078	0.0227839	0.0925128	0.930739	0.229
beta.exposure	Outlier-corrected					0.229
FGF-Basic	Raw	0.0182878	0.00171537	10.6611	0.0017639	0.998
beta.exposure	Outlier-corrected					0.998
TNF-β	Raw	0.00971556	0.00839702	1.15702	0.28064	0.919
beta.exposure	Outlier-corrected					0.919
MIP-1β	Raw	0.000561016	0.0152433	0.0368042	0.971835	0.936
beta.exposure	Outlier-corrected					0.936
SCGF-β	Raw	-0.00573966	0.0180405	-0.318155	0.755064	0.669
beta.exposure	Outlier-corrected					0.669
CTACK	Raw	0.020909	0.00918836	2.2756	0.0489135	0.844
beta.exposure	Outlier-corrected					0.844
HGF	Raw	-0.000146488	0.0250643	-0.00584449	0.995452	0.08
beta.exposure	Outlier-corrected					0.08
IL-5	Raw	0.0518533	0.028564	1.81533	0.107014	0.153
beta.exposure	Outlier-corrected					0.153
IP-10	Raw	0.000681347	0.0168307	0.0404825	0.968242	0.282
beta.exposure	Outlier-corrected					0.282
MIG	Raw	-0.0209231	0.0156405	-1.33775	0.238596	0.67
beta.exposure	Outlier-corrected					0.67
Eotaxin	Raw	0.00167934	0.0209639	0.0801062	0.937592	0.437
beta.exposure	Outlier-corrected					0.437
MCSF	Raw	0.0277622	0.0134454	2.06481	0.0579784	0.541
beta.exposure	Outlier-corrected					0.541
IL-2ra	Raw	-0.0639382	0.0600163	-1.06535	0.317813	<0.001
beta.exposure	Outlier-corrected	-0.0207257	0.0362054	-0.572447	0.584927	<0.001
SCF	Raw	0.0688542	0.01119	6.15318	0.000273042	0.988
beta.exposure	Outlier-corrected					0.988
IL-9	Raw	0.0102567	0.0171398	0.598415	0.568413	0.929
beta.exposure	Outlier-corrected					0.929
MCP-3	Raw	-0.0458519	0.0331387	-1.38364	0.238673	0.436
beta.exposure	Outlier-corrected					0.436
PDGF-BB	Raw	0.004142	0.00833059	0.497204	0.632421	0.941
beta.exposure	Outlier-corrected					0.941
IL-1ra	Raw	-0.00805457	0.0193325	-0.416634	0.6879	0.177
beta.exposure	Outlier-corrected					0.177
IL-16	Raw	0.00917361	0.0114728	0.799595	0.439487	0.837
beta.exposure	Outlier-corrected					0.837
GCSF	Raw	0.0187455	0.0325158	0.576506	0.585236	0.59
beta.exposure	Outlier-corrected					0.59
IL-10	Raw	-0.0135922	0.0198628	-0.684305	0.515791	0.593
beta.exposure	Outlier-corrected					0.593
IL-18	Raw	-0.0285331	0.0718628	-0.39705	0.711605	0.05
beta.exposure	Outlier-corrected					0.05
TNF-α	raw
IL-7	Raw	0.0153503	0.00901696	1.70238	0.132469	0.991
beta.exposure	Outlier-corrected					0.991
IL-2	Raw	-0.00903478	0.00667632	-1.35326	0.268914	0.994
beta.exposure	Outlier-corrected					0.994
IL-12p70	Raw	-0.0123498	0.013042	-0.946928	0.397295	0.969
beta.exposure	Outlier-corrected					0.969
TRAIL	Raw	-0.0166074	0.0276126	-0.601444	0.558736	<0.001
beta.exposure	Outlier-corrected	-0.00681674	0.0169818	-0.401414	0.695804	<0.001
IL-17	Raw	-0.0360556	0.0144003	-2.50382	0.040764	0.894
beta.exposure	Outlier-corrected					0.894
β-NGF	Raw	0.000658909	0.0555953	0.0118519	0.991288	0.125
beta.exposure	Outlier-corrected					0.125

## Sheet: Table S10
Supplementary Data Table S10. Effect estimates of the associations between circulating levels of 41 cytokines and risk of heart failure in MR analyses
Exposure	Outcome	Method	Nsnps	b	se	pval	lo_ci	up_ci	or	or_lci95	or_uci95
Heart Failure	MIF	MR Egger	126	-0.103336	0.165799	0.534257	-0.428302	0.22163	0.901824	0.651614	1.24811
Heart Failure	MIF	Weighted median	126	0.141184	0.0835396	0.0910221	-0.0225531	0.304922	1.15164	0.977699	1.35652
Heart Failure	MIF	Inverse variance weighted	126	0.0226046	0.0586621	0.699989	-0.0923732	0.137582	1.02286	0.911765	1.1475
Heart Failure	MIF	Simple mode	126	0.205034	0.221299	0.35597	-0.228712	0.63878	1.22757	0.795558	1.89417
Heart Failure	MIF	Weighted mode	126	0.260135	0.201092	0.198186	-0.134006	0.654276	1.29711	0.874585	1.92375
Heart Failure	IL-16	MR Egger	126	0.00251868	0.163801	0.987757	-0.318531	0.323568	1.00252	0.727217	1.38205
Heart Failure	IL-16	Weighted median	126	0.0170411	0.0856436	0.842281	-0.15082	0.184902	1.01719	0.860002	1.2031
Heart Failure	IL-16	Inverse variance weighted	126	0.0668902	0.0578701	0.247735	-0.0465352	0.180316	1.06918	0.954531	1.1976
Heart Failure	IL-16	Simple mode	126	0.00726314	0.227342	0.974564	-0.438327	0.452853	1.00729	0.645115	1.57279
Heart Failure	IL-16	Weighted mode	126	-0.0019049	0.22372	0.99322	-0.440396	0.436586	0.998097	0.643782	1.54742
Heart Failure	IL-18	MR Egger	128	0.0796203	0.16609	0.6325	-0.245917	0.405157	1.08288	0.781987	1.49954
Heart Failure	IL-18	Weighted median	128	0.0478452	0.0796137	0.547862	-0.108198	0.203888	1.04901	0.89745	1.22616
Heart Failure	IL-18	Inverse variance weighted	128	0.018643	0.059001	0.752019	-0.0969989	0.134285	1.01882	0.907557	1.14372
Heart Failure	IL-18	Simple mode	128	0.0173182	0.239843	0.942551	-0.452773	0.48741	1.01747	0.635862	1.62809
Heart Failure	IL-18	Weighted mode	128	-0.0911925	0.2476	0.713258	-0.576488	0.394103	0.912842	0.561868	1.48305
Heart Failure	TNF-α	MR Egger	126	0.0621368	0.162236	0.702374	-0.255846	0.38012	1.06411	0.774261	1.46246
Heart Failure	TNF-α	Weighted median	126	0.0293581	0.0828752	0.723155	-0.133077	0.191794	1.02979	0.875397	1.21142
Heart Failure	TNF-α	Inverse variance weighted	126	0.0211393	0.0573995	0.712662	-0.0913638	0.133642	1.02136	0.912686	1.14298
Heart Failure	TNF-α	Simple mode	126	0.0696759	0.249542	0.780541	-0.419427	0.558779	1.07216	0.657424	1.74854
Heart Failure	TNF-α	Weighted mode	126	0.117819	0.208	0.572112	-0.289861	0.525499	1.12504	0.748368	1.6913
Heart Failure	IL-2ra	MR Egger	125	-0.0413037	0.165326	0.803134	-0.365343	0.282736	0.959538	0.693959	1.32675
Heart Failure	IL-2ra	Weighted median	125	0.105769	0.0849551	0.213132	-0.0607431	0.272281	1.11157	0.941065	1.31296
Heart Failure	IL-2ra	Inverse variance weighted	125	0.129184	0.0583912	0.0269401	0.0147371	0.243631	1.1379	1.01485	1.27587
Heart Failure	IL-2ra	Simple mode	125	0.0663539	0.214397	0.757468	-0.353865	0.486573	1.0686	0.70197	1.62673
Heart Failure	IL-2ra	Weighted mode	125	0.0984968	0.192209	0.609251	-0.278233	0.475227	1.10351	0.75712	1.60838
Heart Failure	IL-17	MR Egger	130	-0.0494079	0.120134	0.681559	-0.28487	0.186054	0.951793	0.752112	1.20449
Heart Failure	IL-17	Weighted median	130	0.124179	0.0592062	0.0359577	0.00813527	0.240224	1.13222	1.00817	1.27153
Heart Failure	IL-17	Inverse variance weighted	130	0.0440252	0.0428749	0.304501	-0.0400096	0.12806	1.04501	0.96078	1.13662
Heart Failure	IL-17	Simple mode	130	0.241616	0.151685	0.113635	-0.055687	0.538918	1.2733	0.945835	1.71415
Heart Failure	IL-17	Weighted mode	130	0.168522	0.135957	0.2174	-0.0979527	0.434997	1.18355	0.906692	1.54496
Heart Failure	IL-10	MR Egger	130	0.0670906	0.108991	0.539276	-0.146531	0.280712	1.06939	0.863699	1.32407
Heart Failure	IL-10	Weighted median	130	0.083079	0.057438	0.148062	-0.0294995	0.195657	1.08663	0.970931	1.21611
Heart Failure	IL-10	Inverse variance weighted	130	0.000691946	0.0389226	0.985816	-0.0755964	0.0769803	1.00069	0.92719	1.08002
Heart Failure	IL-10	Simple mode	130	0.160702	0.143123	0.263598	-0.11982	0.441224	1.17434	0.88708	1.55461
Heart Failure	IL-10	Weighted mode	130	0.160702	0.117329	0.173168	-0.069262	0.390666	1.17434	0.933082	1.47797
Heart Failure	SCGF-β	MR Egger	127	0.224051	0.160381	0.164891	-0.090296	0.538398	1.25113	0.913661	1.71326
Heart Failure	SCGF-β	Weighted median	127	0.0456418	0.0853522	0.592825	-0.121648	0.212932	1.0467	0.88546	1.2373
Heart Failure	SCGF-β	Inverse variance weighted	127	0.0517574	0.0569964	0.363835	-0.0599555	0.16347	1.05312	0.941806	1.17759
Heart Failure	SCGF-β	Simple mode	127	-0.0959392	0.226407	0.672473	-0.539697	0.347819	0.908519	0.582925	1.41598
Heart Failure	SCGF-β	Weighted mode	127	-0.0860005	0.1945	0.659131	-0.467221	0.29522	0.917594	0.626741	1.34342
Heart Failure	MIP-1α	MR Egger	125	0.0286658	0.187833	0.878953	-0.339487	0.396818	1.02908	0.712136	1.48709
Heart Failure	MIP-1α	Weighted median	125	0.0441504	0.0871277	0.612343	-0.12662	0.214921	1.04514	0.881069	1.23976
Heart Failure	MIP-1α	Inverse variance weighted	125	0.0283116	0.065889	0.667424	-0.100831	0.157454	1.02872	0.904086	1.17053
Heart Failure	MIP-1α	Simple mode	125	0.0445417	0.217943	0.838397	-0.382627	0.471711	1.04555	0.682067	1.60273
Heart Failure	MIP-1α	Weighted mode	125	0.149925	0.197172	0.448473	-0.236532	0.536381	1.16175	0.789361	1.70981
Heart Failure	MCP-3	MR Egger	116	-0.21719	0.304246	0.476771	-0.813513	0.379132	0.804777	0.443298	1.46102
Heart Failure	MCP-3	Weighted median	116	0.00019799	0.155551	0.998984	-0.304682	0.305078	1.0002	0.737358	1.35673
Heart Failure	MCP-3	Inverse variance weighted	116	-0.0528762	0.10419	0.611805	-0.257088	0.151336	0.948497	0.7733	1.16339
Heart Failure	MCP-3	Simple mode	116	-0.0676292	0.375914	0.857543	-0.804421	0.669163	0.934607	0.447347	1.9526
Heart Failure	MCP-3	Weighted mode	116	-0.0126024	0.307407	0.96737	-0.61512	0.589916	0.987477	0.540576	1.80384
Heart Failure	MIG	MR Egger	126	-0.224867	0.163763	0.172192	-0.545843	0.0961086	0.798622	0.579353	1.10088
Heart Failure	MIG	Weighted median	126	0.0558627	0.0871647	0.521596	-0.11498	0.226705	1.05745	0.891384	1.25446
Heart Failure	MIG	Inverse variance weighted	126	-0.00930864	0.0581859	0.872896	-0.123353	0.104736	0.990735	0.883952	1.11042
Heart Failure	MIG	Simple mode	126	0.234262	0.23471	0.320163	-0.22577	0.694293	1.26398	0.797902	2.00229
Heart Failure	MIG	Weighted mode	126	0.212553	0.20376	0.298891	-0.186817	0.611923	1.23683	0.829595	1.84397
Heart Failure	IL-9	MR Egger	126	-0.0097632	0.164003	0.952625	-0.331209	0.311682	0.990284	0.718055	1.36572
Heart Failure	IL-9	Weighted median	126	0.0841901	0.0836962	0.314463	-0.0798544	0.248235	1.08784	0.923251	1.28176
Heart Failure	IL-9	Inverse variance weighted	126	0.0429071	0.0578117	0.457974	-0.0704039	0.156218	1.04384	0.932017	1.16908
Heart Failure	IL-9	Simple mode	126	0.0447548	0.231317	0.846899	-0.408627	0.498137	1.04577	0.664562	1.64565
Heart Failure	IL-9	Weighted mode	126	0.100655	0.185417	0.588196	-0.262762	0.464072	1.10589	0.768925	1.59054
Heart Failure	IL-13	MR Egger	126	0.0317105	0.169586	0.851976	-0.300679	0.364099	1.03222	0.740316	1.43922
Heart Failure	IL-13	Weighted median	126	0.0763635	0.0829521	0.357273	-0.0862226	0.23895	1.07935	0.91739	1.26991
Heart Failure	IL-13	Inverse variance weighted	126	-0.00835863	0.0597684	0.888778	-0.125505	0.108787	0.991676	0.882052	1.11493
Heart Failure	IL-13	Simple mode	126	0.113906	0.217267	0.60102	-0.311937	0.539749	1.12065	0.732028	1.71558
Heart Failure	IL-13	Weighted mode	126	0.24564	0.177629	0.169166	-0.102513	0.593793	1.27844	0.902567	1.81084
Heart Failure	β-NGF	MR Egger	126	0.152873	0.170041	0.370378	-0.180408	0.486154	1.16518	0.834929	1.62605
Heart Failure	β-NGF	Weighted median	126	0.137144	0.0814507	0.0922258	-0.022499	0.296788	1.14699	0.977752	1.34553
Heart Failure	β-NGF	Inverse variance weighted	126	0.12027	0.0598786	0.0445839	0.00290763	0.237632	1.1278	1.00291	1.26824
Heart Failure	β-NGF	Simple mode	126	0.247811	0.22928	0.281856	-0.201577	0.6972	1.28122	0.81744	2.00812
Heart Failure	β-NGF	Weighted mode	126	0.192343	0.200582	0.339449	-0.200798	0.585483	1.21209	0.818078	1.79586
Heart Failure	FGF-basic	MR Egger	130	-0.121102	0.121189	0.319545	-0.358632	0.116429	0.885944	0.698631	1.12348
Heart Failure	FGF-basic	Weighted median	130	0.136918	0.059787	0.0220154	0.0197358	0.254101	1.14673	1.01993	1.2893
Heart Failure	FGF-basic	Inverse variance weighted	130	0.0685658	0.0435106	0.115062	-0.016715	0.153847	1.07097	0.983424	1.16631
Heart Failure	FGF-basic	Simple mode	130	0.278894	0.16098	0.0855784	-0.0366264	0.594415	1.32167	0.964036	1.81197
Heart Failure	FGF-basic	Weighted mode	130	0.216501	0.151	0.154054	-0.0794585	0.51246	1.24172	0.923616	1.66939
Heart Failure	IL-12p70	MR Egger	130	0.0278779	0.106318	0.79358	-0.180506	0.236261	1.02827	0.834848	1.26651
Heart Failure	IL-12p70	Weighted median	130	0.0979126	0.0544645	0.0722193	-0.00883778	0.204663	1.10287	0.991201	1.22711
Heart Failure	IL-12p70	Inverse variance weighted	130	0.0115482	0.0378774	0.760454	-0.0626915	0.085788	1.01162	0.939233	1.08958
Heart Failure	IL-12p70	Simple mode	130	0.118393	0.136348	0.386834	-0.148849	0.385635	1.12569	0.861699	1.47055
Heart Failure	IL-12p70	Weighted mode	130	0.12782	0.107622	0.237145	-0.0831198	0.338759	1.13635	0.920241	1.40321
Heart Failure	IL-2	MR Egger	126	-0.0333968	0.164043	0.839012	-0.354922	0.288128	0.967155	0.701228	1.33393
Heart Failure	IL-2	Weighted median	126	0.084344	0.084762	0.319703	-0.0817896	0.250478	1.088	0.921466	1.28464
Heart Failure	IL-2	Inverse variance weighted	126	0.0733329	0.0580071	0.206156	-0.040361	0.187027	1.07609	0.960443	1.20566
Heart Failure	IL-2	Simple mode	126	0.128079	0.212694	0.548149	-0.288802	0.54496	1.13664	0.749161	1.72454
Heart Failure	IL-2	Weighted mode	126	0.117518	0.19525	0.548342	-0.265173	0.500208	1.1247	0.767074	1.64907
Heart Failure	IL-7	MR Egger	128	-0.111001	0.162034	0.494574	-0.428587	0.206586	0.894938	0.651429	1.22947
Heart Failure	IL-7	Weighted median	128	-0.0403394	0.0887699	0.649522	-0.214328	0.13365	0.960463	0.807083	1.14299
Heart Failure	IL-7	Inverse variance weighted	128	-0.0197586	0.0576308	0.731713	-0.132715	0.0931978	0.980435	0.875715	1.09768
Heart Failure	IL-7	Simple mode	128	-0.201875	0.225616	0.3726	-0.644083	0.240332	0.817197	0.525144	1.27167
Heart Failure	IL-7	Weighted mode	128	-0.0783487	0.18301	0.669295	-0.437048	0.280351	0.924642	0.64594	1.32359
Heart Failure	TRAIL	MR Egger	129	-0.0621683	0.110255	0.573846	-0.278269	0.153932	0.939725	0.757093	1.16641
Heart Failure	TRAIL	Weighted median	129	0.0407152	0.0579714	0.482472	-0.0729087	0.154339	1.04156	0.929686	1.16689
Heart Failure	TRAIL	Inverse variance weighted	129	-0.0448909	0.0392405	0.252627	-0.121802	0.0320206	0.956102	0.885323	1.03254
Heart Failure	TRAIL	Simple mode	129	0.201915	0.159973	0.209177	-0.111631	0.515462	1.22374	0.894374	1.67441
Heart Failure	TRAIL	Weighted mode	129	0.223049	0.143143	0.121648	-0.0575109	0.503609	1.24988	0.944112	1.65468
Heart Failure	HGF	MR Egger	129	-0.112132	0.105568	0.290171	-0.319045	0.0947811	0.893927	0.726843	1.09942
Heart Failure	HGF	Weighted median	129	0.0725287	0.0555018	0.191287	-0.0362548	0.181312	1.07522	0.964394	1.19879
Heart Failure	HGF	Inverse variance weighted	129	0.0404781	0.0378928	0.285419	-0.0337919	0.114748	1.04131	0.966773	1.12159
Heart Failure	HGF	Simple mode	129	0.177403	0.156226	0.258265	-0.1288	0.483606	1.19411	0.87915	1.62191
Heart Failure	HGF	Weighted mode	129	0.122018	0.119091	0.307493	-0.1114	0.355436	1.12977	0.894581	1.4268
Heart Failure	GCSF	MR Egger	129	0.0688782	0.106389	0.518529	-0.139644	0.2774	1.07131	0.869668	1.31969
Heart Failure	GCSF	Weighted median	129	0.0456876	0.0572887	0.425162	-0.0665982	0.157973	1.04675	0.935571	1.17113
Heart Failure	GCSF	Inverse variance weighted	129	0.0526862	0.0379614	0.165171	-0.0217181	0.12709	1.0541	0.978516	1.13552
Heart Failure	GCSF	Simple mode	129	0.0228031	0.150608	0.879893	-0.272388	0.317995	1.02307	0.761558	1.37437
Heart Failure	GCSF	Weighted mode	129	0.0228031	0.125329	0.855913	-0.222842	0.268448	1.02307	0.800242	1.30793
Heart Failure	MCSF	MR Egger	127	0.0558033	0.21144	0.792276	-0.358619	0.470226	1.05739	0.69864	1.60036
Heart Failure	MCSF	Weighted median	127	0.0742599	0.0982076	0.449558	-0.118227	0.266747	1.07709	0.888494	1.30571
Heart Failure	MCSF	Inverse variance weighted	127	0.0515335	0.0746427	0.489941	-0.0947663	0.197833	1.05288	0.909586	1.21876
Heart Failure	MCSF	Simple mode	127	0.319894	0.260604	0.221919	-0.190889	0.830677	1.37698	0.826224	2.29487
Heart Failure	MCSF	Weighted mode	127	0.169324	0.221849	0.446746	-0.2655	0.604147	1.1845	0.766823	1.82969
Heart Failure	IL-1β	MR Egger	127	0.0171813	0.171259	0.920248	-0.318487	0.35285	1.01733	0.727248	1.42312
Heart Failure	IL-1β	Weighted median	127	-0.0353506	0.0902963	0.695431	-0.212331	0.14163	0.965267	0.808697	1.15215
Heart Failure	IL-1β	Inverse variance weighted	127	0.00332463	0.0604222	0.95612	-0.115103	0.121752	1.00333	0.891274	1.12947
Heart Failure	IL-1β	Simple mode	127	-0.0950694	0.251647	0.706223	-0.588297	0.398158	0.90931	0.555272	1.48908
Heart Failure	IL-1β	Weighted mode	127	-0.0195886	0.218663	0.92876	-0.448168	0.408991	0.980602	0.638797	1.5053
Heart Failure	VEGF	MR Egger	129	0.0349438	0.11317	0.758001	-0.18687	0.256757	1.03556	0.829552	1.29273
Heart Failure	VEGF	Weighted median	129	0.0689852	0.0575249	0.230441	-0.0437636	0.181734	1.07142	0.95718	1.1993
Heart Failure	VEGF	Inverse variance weighted	129	0.0167602	0.0401989	0.676728	-0.0620296	0.09555	1.0169	0.939855	1.10026
Heart Failure	VEGF	Simple mode	129	0.112775	0.13895	0.418517	-0.159568	0.385117	1.11938	0.852512	1.46979
Heart Failure	VEGF	Weighted mode	129	0.105896	0.132192	0.424572	-0.1532	0.364992	1.11171	0.857958	1.4405
Heart Failure	CTACK	MR Egger	126	0.0994606	0.158444	0.531332	-0.211089	0.41001	1.10457	0.809702	1.50683
Heart Failure	CTACK	Weighted median	126	-0.0266388	0.0824226	0.746545	-0.188187	0.134909	0.973713	0.82846	1.14443
Heart Failure	CTACK	Inverse variance weighted	126	-0.0174606	0.0561185	0.755695	-0.127453	0.0925317	0.982691	0.880335	1.09695
Heart Failure	CTACK	Simple mode	126	-0.0851467	0.207981	0.682949	-0.492789	0.322496	0.918378	0.61092	1.38057
Heart Failure	CTACK	Weighted mode	126	-0.0975506	0.182278	0.593481	-0.454816	0.259715	0.907056	0.634564	1.29656
Heart Failure	IL-4	MR Egger	130	0.0408955	0.105458	0.698816	-0.165802	0.247593	1.04174	0.847214	1.28094
Heart Failure	IL-4	Weighted median	130	0.0424784	0.0581608	0.465169	-0.0715168	0.156474	1.04339	0.930981	1.16938
Heart Failure	IL-4	Inverse variance weighted	130	0.0641082	0.0375757	0.0879881	-0.00954019	0.137757	1.06621	0.990505	1.1477
Heart Failure	IL-4	Simple mode	130	-0.0608692	0.14197	0.668823	-0.339131	0.217392	0.940946	0.712389	1.24283
Heart Failure	IL-4	Weighted mode	130	-0.0199168	0.117413	0.865566	-0.250045	0.210212	0.98028	0.778765	1.23394
Heart Failure	PDGF-BB	MR Egger	130	-0.0126393	0.103692	0.903175	-0.215876	0.190598	0.98744	0.805835	1.20997
Heart Failure	PDGF-BB	Weighted median	130	0.102701	0.051611	0.0466009	0.00154365	0.203859	1.10816	1.00154	1.22612
Heart Failure	PDGF-BB	Inverse variance weighted	130	0.0688039	0.0371271	0.0638537	-0.00396517	0.141573	1.07123	0.996043	1.15208
Heart Failure	PDGF-BB	Simple mode	130	0.163891	0.142783	0.253162	-0.115964	0.443747	1.17809	0.890507	1.55854
Heart Failure	PDGF-BB	Weighted mode	130	0.163891	0.128133	0.203169	-0.0872501	0.415033	1.17809	0.916448	1.51442
Heart Failure	TNF-β	MR Egger	106	0.203589	0.358342	0.571165	-0.498763	0.90594	1.22579	0.607282	2.47426
Heart Failure	TNF-β	Weighted median	106	0.04681	0.141333	0.740491	-0.230203	0.323823	1.04792	0.794373	1.3824
Heart Failure	TNF-β	Inverse variance weighted	106	0.0504108	0.099966	0.614065	-0.145523	0.246344	1.0517	0.86457	1.27934
Heart Failure	TNF-β	Simple mode	106	-0.295637	0.376557	0.434159	-1.03369	0.442415	0.744057	0.355692	1.55646
Heart Failure	TNF-β	Weighted mode	106	0.222046	0.28683	0.440588	-0.34014	0.784232	1.24863	0.711671	2.19072
Heart Failure	GRO-α	MR Egger	127	-0.070918	0.160107	0.658574	-0.384728	0.242892	0.931538	0.680636	1.27493
Heart Failure	GRO-α	Weighted median	127	0.0501206	0.0871021	0.565005	-0.1206	0.220841	1.0514	0.886389	1.24712
Heart Failure	GRO-α	Inverse variance weighted	127	0.0180906	0.056847	0.750309	-0.0933296	0.129511	1.01826	0.910893	1.13827
Heart Failure	GRO-α	Simple mode	127	0.200975	0.241667	0.407196	-0.272692	0.674643	1.22259	0.761327	1.96333
Heart Failure	GRO-α	Weighted mode	127	0.169528	0.193542	0.38274	-0.209815	0.548871	1.18475	0.810734	1.7313
Heart Failure	IL-6	MR Egger	130	-0.002886	0.109293	0.978975	-0.2171	0.211328	0.997118	0.804849	1.23532
Heart Failure	IL-6	Weighted median	130	0.0638511	0.0565329	0.258708	-0.0469534	0.174656	1.06593	0.954132	1.19084
Heart Failure	IL-6	Inverse variance weighted	130	0.0337643	0.0389513	0.386032	-0.0425802	0.110109	1.03434	0.958314	1.1164
Heart Failure	IL-6	Simple mode	130	0.20263	0.16124	0.211132	-0.113399	0.51866	1.22462	0.892794	1.67977
Heart Failure	IL-6	Weighted mode	130	0.155591	0.139447	0.266594	-0.117725	0.428907	1.16835	0.88894	1.53558
Heart Failure	RANTES	MR Egger	127	-0.153391	0.162716	0.347657	-0.472313	0.165532	0.857795	0.623558	1.18002
Heart Failure	RANTES	Weighted median	127	-0.0222497	0.0862214	0.796366	-0.191244	0.146744	0.977996	0.825931	1.15806
Heart Failure	RANTES	Inverse variance weighted	127	-0.0606066	0.0577329	0.293821	-0.173763	0.0525498	0.941193	0.840496	1.05396
Heart Failure	RANTES	Simple mode	127	0.258712	0.249005	0.300801	-0.229337	0.746761	1.29526	0.795061	2.11015
Heart Failure	RANTES	Weighted mode	127	0.177483	0.229648	0.44106	-0.272627	0.627594	1.19421	0.761376	1.8731
Heart Failure	SDF-1α	MR Egger	130	-0.0016175	0.114141	0.988715	-0.225333	0.222098	0.998384	0.79825	1.24869
Heart Failure	SDF-1α	Weighted median	130	0.0464085	0.0585486	0.427983	-0.0683468	0.161164	1.0475	0.933937	1.17488
Heart Failure	SDF-1α	Inverse variance weighted	130	0.0369814	0.0407264	0.363855	-0.0428424	0.116805	1.03767	0.958062	1.1239
Heart Failure	SDF-1α	Simple mode	130	-0.0110376	0.150922	0.941812	-0.306845	0.28477	0.989023	0.735764	1.32946
Heart Failure	SDF-1α	Weighted mode	130	0.0612121	0.131208	0.641625	-0.195955	0.31838	1.06312	0.822049	1.3749
Heart Failure	IFN-γ	MR Egger	130	0.00703635	0.111294	0.949687	-0.211099	0.225172	1.00706	0.809694	1.25254
Heart Failure	IFN-γ	Weighted median	130	0.128349	0.0561331	0.0222245	0.018328	0.23837	1.13695	1.0185	1.26918
Heart Failure	IFN-γ	Inverse variance weighted	130	0.0597526	0.0396495	0.131806	-0.0179605	0.137466	1.06157	0.9822	1.14736
Heart Failure	IFN-γ	Simple mode	130	0.208562	0.148527	0.162663	-0.082552	0.499675	1.2319	0.920764	1.64819
Heart Failure	IFN-γ	Weighted mode	130	0.177685	0.137521	0.198646	-0.0918558	0.447226	1.19445	0.912237	1.56397
Heart Failure	IL-8	MR Egger	126	-0.0189749	0.161237	0.906509	-0.334999	0.297049	0.981204	0.715339	1.34588
Heart Failure	IL-8	Weighted median	126	-0.0373489	0.0867081	0.666655	-0.207297	0.132599	0.96334	0.812778	1.14179
Heart Failure	IL-8	Inverse variance weighted	126	0.0167027	0.056948	0.769295	-0.0949154	0.128321	1.01684	0.90945	1.13692
Heart Failure	IL-8	Simple mode	126	-0.0960527	0.244772	0.695419	-0.575806	0.383701	0.908416	0.562251	1.46771
Heart Failure	IL-8	Weighted mode	126	-0.085913	0.215002	0.690139	-0.507316	0.33549	0.917674	0.602109	1.39863
Heart Failure	IP-10	MR Egger	127	0.20413	0.168856	0.228983	-0.126828	0.535088	1.22646	0.880885	1.7076
Heart Failure	IP-10	Weighted median	127	0.0363211	0.0835692	0.663836	-0.127475	0.200117	1.03699	0.880316	1.22155
Heart Failure	IP-10	Inverse variance weighted	127	0.0917056	0.0597493	0.124823	-0.025403	0.208814	1.09604	0.974917	1.23222
Heart Failure	IP-10	Simple mode	127	0.0182009	0.203939	0.929027	-0.38152	0.417921	1.01837	0.682823	1.5188
Heart Failure	IP-10	Weighted mode	127	0.0420102	0.202174	0.835726	-0.35425	0.438271	1.04291	0.701699	1.55002
Heart Failure	IL-5	MR Egger	125	-0.113372	0.165577	0.494815	-0.437903	0.211158	0.892818	0.645388	1.23511
Heart Failure	IL-5	Weighted median	125	0.0809942	0.0889308	0.362425	-0.0933102	0.255299	1.08436	0.910911	1.29085
Heart Failure	IL-5	Inverse variance weighted	125	0.0149564	0.0584134	0.797916	-0.0995338	0.129447	1.01507	0.905259	1.1382
Heart Failure	IL-5	Simple mode	125	0.162865	0.202648	0.423118	-0.234325	0.560054	1.17688	0.791105	1.75077
Heart Failure	IL-5	Weighted mode	125	0.144476	0.179391	0.422149	-0.207131	0.496083	1.15543	0.812913	1.64228
Heart Failure	MIP-1β	MR Egger	130	-0.0478703	0.108665	0.660295	-0.260853	0.165113	0.953257	0.770394	1.17953
Heart Failure	MIP-1β	Weighted median	130	0.0702169	0.0548569	0.200545	-0.0373027	0.177736	1.07274	0.963384	1.19451
Heart Failure	MIP-1β	Inverse variance weighted	130	0.0592972	0.0389113	0.127531	-0.0169689	0.135563	1.06109	0.983174	1.14518
Heart Failure	MIP-1β	Simple mode	130	0.156091	0.152243	0.307152	-0.142305	0.454487	1.16893	0.867357	1.57536
Heart Failure	MIP-1β	Weighted mode	130	0.111654	0.124329	0.370832	-0.132031	0.355339	1.11813	0.876314	1.42666
Heart Failure	Eotaxin	MR Egger	130	-0.263169	0.104767	0.013251	-0.468513	-0.0578244	0.768612	0.625933	0.943816
Heart Failure	Eotaxin	Weighted median	130	-0.0100346	0.0585579	0.863939	-0.124808	0.104739	0.990016	0.882666	1.11042
Heart Failure	Eotaxin	Inverse variance weighted	130	-0.00446712	0.03837	0.907318	-0.0796724	0.0707381	0.995543	0.923419	1.0733
Heart Failure	Eotaxin	Simple mode	130	0.0351188	0.137886	0.799364	-0.235137	0.305375	1.03574	0.790462	1.35713
Heart Failure	Eotaxin	Weighted mode	130	-0.00417133	0.118612	0.972	-0.236652	0.228309	0.995837	0.789266	1.25647
Heart Failure	MCP-1	MR Egger	129	-0.163775	0.11089	0.142175	-0.38112	0.0535698	0.848933	0.683096	1.05503
Heart Failure	MCP-1	Weighted median	129	-0.0166727	0.0551232	0.7623	-0.124714	0.0913689	0.983466	0.882749	1.09567
Heart Failure	MCP-1	Inverse variance weighted	129	-0.0703868	0.0395926	0.0754402	-0.147988	0.0072146	0.932033	0.862441	1.00724
Heart Failure	MCP-1	Simple mode	129	0.0692997	0.145739	0.635237	-0.216349	0.354948	1.07176	0.805454	1.42611
Heart Failure	MCP-1	Weighted mode	129	0.0488059	0.129679	0.707272	-0.205364	0.302976	1.05002	0.81435	1.35388
Heart Failure	SCF	MR Egger	129	-0.160029	0.114007	0.162855	-0.383483	0.0634246	0.852119	0.681483	1.06548
Heart Failure	SCF	Weighted median	129	0	0.0568526	1	-0.111431	0.111431	1	0.894553	1.11788
Heart Failure	SCF	Inverse variance weighted	129	-0.0791909	0.0406217	0.051239	-0.158809	0.000427652	0.923864	0.853159	1.00043
Heart Failure	SCF	Simple mode	129	0.065362	0.134951	0.628972	-0.199141	0.329865	1.06755	0.819434	1.39078
Heart Failure	SCF	Weighted mode	129	0.0930273	0.129587	0.474143	-0.160963	0.347018	1.09749	0.851323	1.41484
Heart Failure	IL-1ra	MR Egger	126	0.0477092	0.177374	0.788396	-0.299945	0.395363	1.04887	0.740859	1.48492
Heart Failure	IL-1ra	Weighted median	126	0.0181825	0.0820299	0.824581	-0.142596	0.178961	1.01835	0.867104	1.19597
Heart Failure	IL-1ra	Inverse variance weighted	126	-0.00286673	0.0624319	0.963376	-0.125233	0.1195	0.997137	0.882291	1.12693
Heart Failure	IL-1ra	Simple mode	126	0.263978	0.224413	0.241708	-0.175871	0.703827	1.3021	0.838726	2.02147
Heart Failure	IL-1ra	Weighted mode	126	0.146942	0.195755	0.454278	-0.236738	0.530622	1.15829	0.789198	1.69999

[truncated: 4 more sheets: Table S11, Table S12, Table S13, Table S14]
